# Supplementary material for: Using Nuclear Receptor Activity to Stratify Hepatocarcinogens
Source: PLoS One. 2011 Feb 14;6(2):e14584. doi: 10.1371/journal.pone.0014584 (PMC3038857; doi:10.1371/journal.pone.0014584)
Supplement: Dataset S1 — Description of assays. (0.01 MB TXT) [file pone.0014584.s002.txt]

# Dataset S1: Description of assays.
# One row per assay or endpoint.
# Columns:
# SOURCE - Company or organization providing the assay data
# SOURCE_NAME_AID -  Unique identification for each assay
# DESCRIPTION - Descriptive information for the assay
# ENTREZ_GENE_ID - Entrez Gene ID associated with assay
# GENE_SYMBOL - Entrez gene symbol
# GENE_DESC - Descriptive name for gene
"SOURCE"	"SOURCE_NAME_AID"	"DESCRIPTION"	"ENTREZ_GENE_ID"	"GENE_SYMBOL"	"GENE_DESC"
"Attagene"	"ATG_Ahr_CIS"	"Factorial reporter gene assay"	196	"AHR"	"aryl hydrocarbon receptor"
"Attagene"	"ATG_AR_TRANS"	"Factorial reporter gene assay"	367	"AR"	"androgen receptor"
"Attagene"	"ATG_CAR_TRANS"	"Factorial reporter gene assay"	9970	"NR1I3"	"nuclear receptor subfamily 1, group I, member 3"
"Attagene"	"ATG_DR4_LXR_CIS"	"Factorial reporter gene assay"	10062	"NR1H3"	"nuclear receptor subfamily 1, group H, member 3"
"Attagene"	"ATG_ERa_TRANS"	"Factorial reporter gene assay"	2099	"ESR1"	"estrogen receptor 1"
"Attagene"	"ATG_ERE_CIS"	"Factorial reporter gene assay"	2099	"ESR1"	"estrogen receptor 1"
"Attagene"	"ATG_ERRa_TRANS"	"Factorial reporter gene assay"	2101	"ESRRA"	"estrogen-related receptor alpha"
"Attagene"	"ATG_ERRg_TRANS"	"Factorial reporter gene assay"	2104	"ESRRG"	"estrogen-related receptor gamma"
"Attagene"	"ATG_FXR_TRANS"	"Factorial reporter gene assay"	9971	"NR1H4"	"nuclear receptor subfamily 1, group H, member 4"
"Attagene"	"ATG_LXRa_TRANS"	"Factorial reporter gene assay"	10062	"NR1H3"	"nuclear receptor subfamily 1, group H, member 3"
"Attagene"	"ATG_LXRb_TRANS"	"Factorial reporter gene assay"	7376	"NR1H2"	"nuclear receptor subfamily 1, group H, member 2"
"Attagene"	"ATG_PBREM_CIS"	"Factorial reporter gene assay"	9970	"NR1I3"	"nuclear receptor subfamily 1, group I, member 3"
"Attagene"	"ATG_PPARa_TRANS"	"Factorial reporter gene assay"	5465	"PPARA"	"peroxisome proliferator-activated receptor alpha"
"Attagene"	"ATG_PPARd_TRANS"	"Factorial reporter gene assay"	5467	"PPARD"	"peroxisome proliferator-activated receptor delta"
"Attagene"	"ATG_PPARg_TRANS"	"Factorial reporter gene assay"	5468	"PPARG"	"peroxisome proliferator-activated receptor gamma"
"Attagene"	"ATG_PXR_TRANS"	"Factorial reporter gene assay"	8856	"NR1I2"	"nuclear receptor subfamily 1, group I, member 2"
"Attagene"	"ATG_PXRE_CIS"	"Factorial reporter gene assay"	8856	"NR1I2"	"nuclear receptor subfamily 1, group I, member 2"
"Attagene"	"ATG_RXRa_TRANS"	"Factorial reporter gene assay"	6256	"RXRA"	"retinoid X receptor, alpha"
"Attagene"	"ATG_RXRb_TRANS"	"Factorial reporter gene assay"	6257	"RXRB"	"retinoid X receptor, beta"
"CellzDirect"	"CLZD_ABCB1"	"Change in expression of ABCB1"	5243	"ABCB1"	"ATP-binding cassette, sub-family B (MDR/TAP), member 1"
"CellzDirect"	"CLZD_ABCB11"	"Change in expression of ABCB11"	8647	"ABCB11"	"ATP-binding cassette, sub-family B (MDR/TAP), member 11"
"CellzDirect"	"CLZD_CYP1A1"	"Change in expression of CYP1A1"	1543	"CYP1A1"	"cytochrome P450, family 1, subfamily A, polypeptide 1"
"CellzDirect"	"CLZD_CYP1A2"	"Change in expression of CYP1A2"	1544	"CYP1A2"	"cytochrome P450, family 1, subfamily A, polypeptide 2"
"CellzDirect"	"CLZD_CYP2B6"	"Change in expression of CYP2B6"	1555	"CYP2B6"	"cytochrome P450, family 2, subfamily B, polypeptide 6"
"CellzDirect"	"CLZD_CYP3A4"	"Change in expression of CYP3A4"	1576	"CYP3A4"	"cytochrome P450, family 3, subfamily A, polypeptide 4"
"CellzDirect"	"CLZD_HMGCS2"	"Change in expression of HMGCS2"	3158	"HMGCS2"	"3-hydroxy-3-methylglutaryl-Coenzyme A synthase 2 (mitochondrial)"
"NCGC"	"NCGC_AR_Agonist"	"GAL4 BLAM Reporter gene assay: AR"	367	"AR"	"androgen receptor"
"NCGC"	"NCGC_AR_Antagonist"	"GAL4 BLAM Reporter gene assay: AR"	367	"AR"	"androgen receptor"
"NCGC"	"NCGC_ERalpha_Agonist"	"GAL4 BLAM Reporter gene assay: ERa"	2099	"ESR1"	"estrogen receptor 1"
"NCGC"	"NCGC_ERalpha_Antagonist"	"GAL4 BLAM Reporter gene assay: ERa"	2099	"ESR1"	"estrogen receptor 1"
"NCGC"	"NCGC_FXR_Agonist"	"GAL4 BLAM Reporter gene assay: FXR"	9971	"NR1H4"	"nuclear receptor subfamily 1, group H, member 4"
"NCGC"	"NCGC_FXR_Antagonist"	"GAL4 BLAM Reporter gene assay: FXR"	9971	"NR1H4"	"nuclear receptor subfamily 1, group H, member 4"
"NCGC"	"NCGC_LXR_Agonist"	"GAL4 BLAM Reporter gene assay: LXRa"	7376	"NR1H2"	"nuclear receptor subfamily 1, group H, member 2"
"NCGC"	"NCGC_LXR_Antagonist"	"GAL4 BLAM Reporter gene assay: LXRa"	7376	"NR1H2"	"nuclear receptor subfamily 1, group H, member 2"
"NCGC"	"NCGC_PPARa_Agonist"	"GAL4 BLAM Reporter gene assay: PPARa"	5465	"PPARA"	"peroxisome proliferator-activated receptor alpha"
"NCGC"	"NCGC_PPARd_Agonist"	"GAL4 BLAM Reporter gene assay: PPARd"	5467	"PPARD"	"peroxisome proliferator-activated receptor delta"
"NCGC"	"NCGC_PPARd_Antagonist"	"GAL4 BLAM Reporter gene assay: PPARd"	5467	"PPARD"	"peroxisome proliferator-activated receptor delta"
"NCGC"	"NCGC_PPARg_Agonist"	"GAL4 BLAM Reporter gene assay: PPARg"	5468	"PPARG"	"peroxisome proliferator-activated receptor gamma"
"NCGC"	"NCGC_PPARg_Antagonist"	"GAL4 BLAM Reporter gene assay: PPARg"	5468	"PPARG"	"peroxisome proliferator-activated receptor gamma"
"NCGC"	"NCGC_PXR_Agonist_human"	"GAL4 BLAM Reporter gene assay: PXR Human"	8856	"NR1I2"	"nuclear receptor subfamily 1, group I, member 2"
"NCGC"	"NCGC_RXRa_Agonist"	"GAL4 BLAM Reporter gene assay: RXRa"	6256	"RXRA"	"retinoid X receptor, alpha"
"NCGC"	"NCGC_RXRa_Antagonist"	"GAL4 BLAM Reporter gene assay: RXRa"	6256	"RXRA"	"retinoid X receptor, alpha"
"Novascreen"	"NVS_NR_hAR"	"Human TR 3H-Methyltrienolone"	367	"AR"	"androgen receptor"
"Novascreen"	"NVS_NR_hCAR"	"Human CAR CITCO"	9970	"NR1I3"	"nuclear receptor subfamily 1, group I, member 3"
"Novascreen"	"NVS_NR_hCAR_Agonist"	"Human CAR  CITCO Agonist"	9970	"NR1I3"	"nuclear receptor subfamily 1, group I, member 3"
"Novascreen"	"NVS_NR_hER"	"Human ER 3H-Estradiol"	2099	"ESR1"	"estrogen receptor 1"
"Novascreen"	"NVS_NR_hFXR"	"Human FXR CDCA"	9971	"NR1H4"	"nuclear receptor subfamily 1, group H, member 4"
"Novascreen"	"NVS_NR_hPPARa"	"Human PPARa Fluormone Pan-PPAR green"	5465	"PPARA"	"peroxisome proliferator-activated receptor alpha"
"Novascreen"	"NVS_NR_hPPARg"	"Human PPARg Fluorescent Ligand"	5468	"PPARG"	"peroxisome proliferator-activated receptor gamma"
"Novascreen"	"NVS_NR_hPXR"	"Human PXR Fluormone PXR (SXR) green"	8856	"NR1I2"	"nuclear receptor subfamily 1, group I, member 2"
"ToxRefDB"	"CHR_Mouse_Liver_1_AnyLesion"	"CHR_Mouse_Liver_1_AnyLesion"	"NA"	"NA"	"NA"
"ToxRefDB"	"CHR_Mouse_Liver_2_PreneoplasticLesion"	"CHR_Mouse_Liver_2_PreneoplasticLesion"	"NA"	"NA"	"NA"
"ToxRefDB"	"CHR_Mouse_Liver_3_NeoplasticLesion"	"CHR_Mouse_Liver_3_NeoplasticLesion"	"NA"	"NA"	"NA"
"ToxRefDB"	"CHR_Rat_Liver_1_AnyLesion"	"CHR_Rat_Liver_1_AnyLesion"	"NA"	"NA"	"NA"
"ToxRefDB"	"CHR_Rat_Liver_2_PreneoplasticLesion"	"CHR_Rat_Liver_2_PreneoplasticLesion"	"NA"	"NA"	"NA"
"ToxRefDB"	"CHR_Rat_Liver_3_NeoplasticLesion"	"CHR_Rat_Liver_3_NeoplasticLesion"	"NA"	"NA"	"NA"
