# Supplementary material for: Using Nuclear Receptor Activity to Stratify Hepatocarcinogens
Source: PLoS One. 2011 Feb 14;6(2):e14584. doi: 10.1371/journal.pone.0014584 (PMC3038857; doi:10.1371/journal.pone.0014584)
Supplement: Dataset S2 — Assay results for each chemical. (0.06 MB TXT) [file pone.0014584.s003.txt]

# Dataset S2: Nuclear recetor Assays and Histopathology data for each chemical
# Columns correspond to SOURCE_NAME_AID in Dataset S1
# Rows correspond to chemicals in Dataset S3
ATG_Ahr_CIS	ATG_CAR_TRANS	ATG_DR4_LXR_CIS	ATG_ERa_TRANS	ATG_ERE_CIS	ATG_ERRa_TRANS	ATG_ERRg_TRANS	ATG_FXR_TRANS	ATG_LXRa_TRANS	ATG_LXRb_TRANS	ATG_PBREM_CIS	ATG_PPARa_TRANS	ATG_PPARd_TRANS	ATG_PPARg_TRANS	ATG_PXR_TRANS	ATG_PXRE_CIS	ATG_RXRb_TRANS	CLZD_ABCB1_24	CLZD_ABCB11_24	CLZD_CYP1A1_24	CLZD_CYP1A2_24	CLZD_CYP2B6_24	CLZD_CYP3A4_24	CLZD_HMGCS2_24	NCGC_AR_Agonist	NCGC_AR_Antagonist	NCGC_ERalpha_Agonist	NCGC_ERalpha_Antagonist	NCGC_LXR_Agonist	NCGC_PPARa_Agonist	NCGC_PPARg_Agonist	NCGC_PXR_Agonist_human	NCGC_RXRa_Agonist	NVS_NR_hAR	NVS_NR_hCAR	NVS_NR_hCAR_Agonist	NVS_NR_hER	NVS_NR_hFXR	NVS_NR_hPPARa	NVS_NR_hPPARg	NVS_NR_hPXR	CHR_Mouse_Liver_1_AnyLesion	CHR_Mouse_Liver_2_PreneoplasticLesion	CHR_Mouse_Liver_3_NeoplasticLesion	CHR_Rat_Liver_1_AnyLesion	CHR_Rat_Liver_2_PreneoplasticLesion	CHR_Rat_Liver_3_NeoplasticLesion
0	0	0	6.13667713987954	6.76955107862173	0	0	0	0	0	0	0	0	0	0	6.23657200643706	0	0	0	0	0	0	0	0	0	4.14874165128092	6.71219827006977	5.39794000867204	0	0	0	0	0	5.72353819582676	0	0	7.32148162095989	0	4.35359627377693	0	0	NA	NA	NA	NA	NA	NA
0	0	0	0	0	0	0	0	0	0	0	0	0	4.24412514432751	0	0	0	0	0	0	0	0	0	0	0	0	0	0	0	0	0	0	0	0	0	0	0	0	0	0	0	Inf	Inf	Inf	6	0	0
0	0	0	0	0	0	0	0	0	0	0	0	0	4.39794000867204	0	0	0	0	0	0	0	5.76616658511557	0	0	0	0	0	0	0	0	0	0	0	0	0	0	0	0	0	0	0	6	Inf	Inf	6	0	0
0	0	0	0	0	0	0	0	0	0	0	0	0	4.35654732351381	0	0	0	0	0	0	0	0	0	0	0	0	0	0	0	0	0	0	0	0	0	0	0	0	0	0	0	6	6	6	6	6	6
0	0	0	4.36653154442041	4.92081875395237	0	0	0	0	0	0	0	0	0	0	4.95860731484177	4.27572413039921	0	0	0	0	0	0	0	0	0	0	0	0	0	0	0	0	0	0	0	0	0	0	0	0	6	6	6	NA	NA	NA
0	0	0	0	0	0	0	0	0	0	0	0	0	0	0	0	0	0	0	0	0	0	0	0	0	0	0	0	0	0	0	0	0	0	0	0	0	0	0	0	0	6	6	6	6	0	0
0	0	0	0	0	0	0	0	0	0	0	0	0	0	0	5.79588001734407	0	0	0	0	0	0	0	0	0	0	0	0	0	0	0	0	0	0	0	0	0	0	0	0	4.82681373158773	6	6	6	6	0	0
0	0	0	0	0	0	0	0	0	0	0	0	0	0	0	0	0	0	0	0	0	0	0	0	0	0	0	0	0	0	0	0	0	0	0	0	0	0	0	0	0	NA	NA	NA	NA	NA	NA
0	0	0	0	0	0	0	0	0	0	0	0	0	0	0	0	0	5.30474603756365	5.28480753914978	4.5566900643242	0	5.01645940767592	5.2478746927021	0	0	0	0	0	0	0	0	0	0	0	4.85387196432176	0	0	4.73048705578208	0	0	5.01099538430146	NA	NA	NA	0	0	0
0	0	0	0	0	0	0	0	0	0	0	0	0	0	0	4.63827216398241	0	0	0	0	0	0	0	0	0	0	0	0	0	0	0	0	0	0	0	0	0	0	0	0	0	6	6	6	0	0	0
0	0	0	0	0	0	0	0	0	0	0	0	0	0	0	4.2518119729938	0	0	0	0	0	0	0	0	0	0	0	0	0	0	0	0	0	0	0	0	0	0	0	0	0	6	Inf	Inf	6	0	0
0	0	0	0	0	0	0	0	0	0	0	0	0	5.76955107862173	0	6.20760831050175	0	0	0	5.26047512202156	6.39371539443819	5.22262393285309	5.24641694110709	0	0	4.65757731917779	0	4.44369749923271	0	0	0	0	0	0	0	0	0	0	0	0	0	Inf	Inf	Inf	6	6	6
4.42021640338319	0	0	0	0	0	0	0	0	0	0	0	0	0	0	4.30102999566398	0	0	0	0	5.1305922506178	0	0	0	0	0	0	0	0	0	0	0	0	0	0	0	0	0	0	0	0	6	Inf	Inf	6	0	0
0	0	0	0	0	0	0	0	0	0	0	0	0	4.31875876262441	0	4.26760624017703	0	0	0	0	0	5.19852082672411	0	5.91182846013565	0	0	0	0	0	0	0	0	0	0	0	0	0	0	0	0	0	NA	NA	NA	NA	NA	NA
0	0	0	0	0	0	0	0	0	0	0	0	0	5.431798275933	5.24412514432751	5.69897000433602	0	0	0	0	0	5.16841174488437	0	0	0	4.44369749923271	0	0	0	0	0	4.8138916201868	0	0	0	0	0	0	0	4.42250820016277	5.06449273417529	NA	NA	NA	6	0	0
0	0	0	0	0	0	0	0	0	0	0	0	0	0	0	0	0	0	0	0	0	0	0	0	0	0	0	0	0	0	0	0	0	0	0	0	0	0	0	0	0	NA	NA	NA	0	0	0
0	0	0	0	0	0	0	0	0	0	0	0	0	4.31875876262441	4.46852108295774	4.72124639904717	0	0	0	5.01621589828275	0	5.39165585194811	5.28323730526046	0	0	0	0	0	0	0	0	0	0	0	0	0	0	0	0	0	0	Inf	Inf	Inf	6	6	6
0	0	0	0	0	0	0	0	0	0	0	0	0	0	0	0	0	4.53679406780586	0	0	0	0	0	0	0	0	0	0	0	0	0	0	0	0	0	0	0	0	0	0	0	6	6	6	0	0	0
4.20760831050175	0	0	0	0	0	0	0	0	0	0	0	0	4.76955107862173	0	4.35654732351381	0	0	0	0	0	0	0	0	0	0	0	0	0	0	0	0	0	0	0	0	0	0	0	0	0	Inf	Inf	Inf	0	0	0
0	0	0	0	0	0	0	0	0	0	0	0	0	0	0	4.65757731917779	0	0	0	0	0	0	0	0	0	0	0	0	0	0	0	0	0	0	0	0	0	0	0	0	0	6	Inf	Inf	0	0	0
0	0	0	0	0	0	0	0	0	0	0	0	0	0	0	4.50863830616573	0	0	0	0	0	4.99486240409114	4.90052654398583	0	0	0	0	0	0	0	0	0	0	0	0	0	0	0	0	0	0	Inf	Inf	Inf	0	0	0
0	0	0	0	0	0	0	0	0	0	0	0	0	4.85387196432176	0	4.95860731484177	0	0	0	0	0	0	0	0	0	0	0	0	0	0	0	0	0	0	0	0	0	0	0	0	0	6	6	Inf	0	0	0
0	0	0	4.32790214206428	0	0	0	0	0	0	4.35654732351381	0	0	4.50863830616573	0	4.88605664769316	0	0	0	5.29196171947176	5.14568181027142	5.00569604797116	5.14709933489645	0	0	0	0	0	0	0	0	0	0	0	0	0	0	0	0	0	0	Inf	Inf	Inf	0	0	0
0	0	0	4.76955107862173	0	0	0	0	0	0	4.36653154442041	0	0	4.26760624017703	5.36653154442041	5.63827216398241	0	5.18044290421868	0	0	0	5.16448698663132	4.98961522850162	0	0	0	0	0	0	0	0	0	0	0	0	0	0	0	0	0	4.91721462968355	Inf	Inf	Inf	6	6	0
4.35654732351381	0	0	0	4.32790214206428	0	0	0	0	0	0	0	0	0	0	4.32790214206428	0	0	0	0	0	5.27210104467703	0	0	0	0	0	0	0	0	0	0	0	0	0	0	0	0	0	0	0	Inf	Inf	Inf	0	0	0
0	0	0	4.44369749923271	0	0	0	0	0	0	0	0	0	0	4.49485002168009	4.82390874094432	0	0	0	5.18855235223307	5.24899819376913	5.06597650233999	4.95085953684104	0	0	0	0	0	0	0	0	0	0	0	0	0	0	0	0	0	0	6	6	6	NA	NA	NA
0	0	0	0	0	0	0	0	0	0	0	0	0	0	0	0	0	0	0	4.8569851997459	5.02736215906665	4.85911501973413	0	0	0	0	0	0	0	0	0	0	0	0	0	0	0	0	0	0	0	6	6	6	NA	NA	NA
0	0	0	0	0	0	0	0	0	4.34678748622466	0	0	0	0	0	4.33724216831843	0	0	0	0	0	0	0	0	0	0	0	0	0	0	0	0	0	0	0	0	0	0	0	0	0	NA	NA	NA	NA	NA	NA
0	0	0	0	0	0	0	0	0	0	0	0	0	0	5.85387196432176	6.36653154442041	0	5.28481590665581	0	4.77042053733435	5.21280882903148	5.3028055417322	5.9646903598432	0	0	0	0	0	0	0	0	5.80410034759077	0	4.75448733218585	4.68402965454308	0	0	0	0	0	6.03763066432998	6	6	Inf	6	6	0
0	0	0	0	0	0	0	0	0	0	0	0	0	0	6.2518119729938	6.55284196865778	0	5.04753691285653	0	4.81993149909878	5.04801201263518	5.67510050294769	6.10602752035583	0	0	0	0	0	0	0	0	5.67162039656126	0	4.65955588515988	4.84771165561694	0	0	0	0	0	6.32790214206428	6	6	Inf	6	6	0
0	0	0	5.69897000433602	0	0	0	0	0	0	0	0	0	0	6.0409586076789	6.6197887582884	0	5.23233219100003	0	4.77570007392017	5.11169130443435	4.97555538286865	4.91930137712887	0	0	0	0	0	0	0	0	5.80410034759077	0	4.62160209905186	4.52870828894106	0	0	0	0	0	5.99139982823808	6	6	Inf	6	6	0
0	0	4.2839966563652	0	0	0	0	0	4.35654732351381	4.35654732351381	0	0	0	0	4.32790214206428	4.63827216398241	0	0	0	0	0	0	0	0	0	0	0	0	0	0	0	0	0	0	0	0	0	0	0	0	0	6	6	6	0	0	0
0	0	0	0	0	0	4.46852108295774	0	0	0	0	0	0	4.30102999566398	4.95860731484177	4.92081875395237	0	0	0	4.89140115402643	5.76758842157915	5.35424378639616	0	0	0	0	0	4.30980391997149	0	0	0	0	0	0	0	0	0	0	0	0	0	6	6	6	0	0	0
0	0	0	4.43179827593301	0	0	0	0	0	0	0	0	0	0	5.38721614328026	4.85387196432176	0	4.82915179635669	0	4.55964200318471	0	5.04180893868918	4.92288656769624	0	0	0	0	0	0	0	0	4.54637592640855	0	0	0	0	0	0	0	0	0	6	6	6	0	0	0
4.49485002168009	0	0	5.95860731484177	6.19382002601611	0	0	0	0	0	0	0	0	4.56863623584101	4.85387196432176	4.88605664769316	0	0	0	0	0	0	0	0	0	4.13667713987954	5.76371472255197	4.76955107862173	0	0	0	4.68761105062941	0	4.74714696902011	6.95467702121334	0	6.1505805862031	0	0	0	0	6	Inf	Inf	0	0	0
0	0	0	0	0	0	0	0	0	0	0	0	0	0	0	4.22914798835786	0	0	0	0	0	0	0	0	0	0	0	0	0	0	0	0	0	0	0	0	0	0	0	0	0	Inf	Inf	Inf	0	0	0
0	0	0	4.56863623584101	0	0	0	0	0	0	0	0	0	4.61978875828839	0	5	0	0	0	4.85204556906918	4.87644234199605	5.16356194442065	4.98026076732529	0	0	0	0	0	0	0	0	0	0	0	0	0	0	0	0	0	0	6	Inf	Inf	6	6	0
0	0	0	0	0	0	0	0	0	0	0	0	0	0	0	4.34678748622466	0	0	0	4.8965383779053	4.9661341326521	4.93580416413536	5.0547579767451	0	0	0	0	0	0	0	0	0	0	0	0	0	0	0	0	0	0	6	6	6	0	0	0
4.31875876262441	0	0	4.43179827593301	0	0	0	0	0	0	0	4.67778070526608	0	4.39794000867204	0	4.52287874528034	0	0	0	0	0	0	0	0	0	0	0	0	0	4.17263072694617	0	0	4.81701503299642	0	0	0	0	0	0	0	0	6	6	6	6	0	0
0	0	0	0	0	0	0	0	0	0	0	0	0	0	5.42021640338319	5.45593195564972	0	4.53082622884006	0	0	0	5.24695343837347	4.96577273922945	0	0	0	0	0	0	0	0	4.93666664104825	0	0	0	0	0	0	0	0	5.26280735729526	6	6	6	6	6	0
0	0	0	0	0	0	0	0	0	0	0	0	0	5.67778070526608	5.95860731484177	5.72124639904717	0	0	0	5.14095181464311	0	5.29004351449065	0	0	0	4.34678748622466	0	0	0	0	0	5.71018816088238	0	0	0	0	0	0	0	0	6.02181948306259	Inf	Inf	Inf	6	0	0
0	0	0	0	0	0	0	0	0	0	0	0	0	0	0	0	0	0	0	0	0	6.36388336843203	6.29089123290293	0	0	0	0	0	0	0	0	0	0	0	0	0	0	0	0	0	0	6	6	Inf	6	0	0
0	0	0	4.79588001734407	0	0	0	0	0	0	0	0	0	4.52287874528034	5.11350927482752	5.14266750356873	0	0	0	0	0	5.32250254708642	5.28831928292219	0	0	0	0	0	0	0	0	4.44225225835853	0	0	0	0	0	0	0	0	0	NA	NA	NA	NA	NA	NA
0	0	0	0	0	0	0	0	0	0	0	0	0	0	0	0	0	0	0	0	0	6.58251169929467	0	0	0	0	0	0	0	0	0	0	0	0	0	0	0	0	0	0	4.41228903498109	6	Inf	Inf	6	0	0
0	0	0	0	0	0	0	0	0	0	0	0	0	0	0	0	0	0	0	0	0	0	0	0	0	0	0	0	0	0	0	0	0	0	0	0	0	0	0	0	0	Inf	Inf	Inf	0	0	0
0	0	0	0	0	0	0	0	0	0	0	0	0	0	0	0	0	0	0	0	0	0	0	0	0	0	0	0	0	0	0	0	0	0	0	0	0	0	0	0	5.32882715728492	Inf	Inf	Inf	NA	NA	NA
4.45593195564972	0	0	4.23657200643706	4.24412514432751	0	0	0	0	0	0	0	0	4.35654732351381	0	4.42021640338319	0	0	0	4.95043313083535	5.09499790410134	4.98279965647616	0	0	0	0	4.54287537369659	0	0	0	0	0	0	0	0	0	0	0	0	0	0	6	6	6	6	6	6
0	0	0	0	0	0	0	0	0	0	0	0	0	4.11918640771921	0	4.32790214206428	0	0	0	4.82217502813532	4.78246341722086	4.92306842544434	5.07847999262515	0	0	0	0	0	0	0	0	0	0	0	0	0	0	0	0	0	0	6	Inf	Inf	0	0	0
0	0	0	0	0	0	0	0	0	0	0	0	0	4.31875876262441	4.36653154442041	4.32790214206428	0	0	0	0	0	5.05719357940411	4.91886881286811	0	0	0	0	0	0	0	0	0	0	0	0	0	0	0	0	0	0	6	Inf	Inf	6	0	0
0	0	0	4.4089353929735	4.3767507096021	0	0	0	0	0	0	0	0	4.42021640338319	0	4.33724216831843	0	0	0	0	4.97922451180644	5.94092908690702	5.08419402819861	0	0	0	0	0	0	0	0	0	0	0	0	0	0	0	0	0	0	Inf	Inf	Inf	0	0	0
4.44369749923271	0	0	0	0	0	0	0	0	0	0	0	0	4.4089353929735	0	0	0	0	0	0	4.95546023960759	0	0	0	0	0	0	0	0	0	0	0	0	0	0	0	0	0	0	0	0	Inf	Inf	Inf	0	0	0
0	0	0	0	0	0	0	0	0	0	0	0	0	0	0	4.42021640338319	0	0	0	0	0	5.43416398296732	0	0	0	0	0	0	0	0	0	0	0	0	0	0	0	0	0	0	0	NA	NA	NA	NA	NA	NA
0	0	0	0	0	0	0	0	0	0	0	0	0	0	6.65757731917779	6.79588001734407	0	0	0	0	0	0	0	0	0	0	0	0	0	0	0	4.75325529027616	0	0	0	0	0	0	0	6.26520017041115	0	Inf	Inf	Inf	NA	NA	NA
0	0	0	0	0	0	0	0	0	0	0	0	0	4.30102999566398	4.34678748622466	4.65757731917779	0	0	0	0	5.15865304541661	4.9311465063285	4.86359655186601	0	0	0	0	0	0	0	0	0	0	4.93554201077308	0	0	0	0	0	0	0	6	6	Inf	6	6	0
0	0	0	4.30980391997149	4.34678748622466	0	0	0	4.49485002168009	0	0	0	0	4.34678748622466	0	4.31875876262441	0	0	0	0	5.18154316009935	6.52642544996366	0	0	0	0	0	0	0	0	0	0	0	0	0	0	0	0	0	0	4.97881070093006	NA	NA	NA	NA	NA	NA
0	0	0	4.43179827593301	4.3767507096021	0	0	0	0	0	0	0	0	4.69897000433602	0	4.55284196865778	0	0	0	0	5.08911424342604	5.05025392029567	0	0	0	0	0	0	5.73142202811716	0	0	0	0	0	0	0	0	0	0	0	0	6	Inf	Inf	0	0	0
0	0	0	0	0	0	0	0	0	0	0	0	0	0	0	4.49485002168009	0	0	0	0	0	0	0	0	0	0	0	0	0	0	0	0	0	0	0	0	0	0	0	0	0	Inf	Inf	Inf	6	0	0
0	0	0	0	0	0	0	0	0	0	0	0	0	0	0	0	0	0	0	0	0	0	0	0	0	0	0	0	0	0	0	0	0	0	0	0	0	0	0	0	0	Inf	Inf	Inf	6	0	0
0	0	0	4.45593195564972	4.61978875828839	0	0	0	4.3767507096021	0	0	0	0	4.3767507096021	5.18045606445813	5.20065945054642	0	0	0	0	5.1565990198872	0	5.11622503864474	0	0	0	0	0	0	0	0	0	0	0	0	0	0	0	0	0	0	6	6	6	6	0	0
0	0	0	0	0	0	0	0	0	0	0	0	0	0	0	6.3767507096021	0	0	0	4.55466050125721	0	0	0	0	0	0	0	0	0	0	0	0	0	0	0	0	0	0	0	0	0	NA	NA	NA	NA	NA	NA
0	0	0	0	0	0	0	0	0	0	0	0	0	4.38721614328026	0	4.72124639904717	0	0	0	0	0	0	0	0	0	0	0	0	0	0	0	0	0	0	0	0	0	0	0	0	0	6	6	6	6	6	0
0	0	0	0	0	0	0	0	0	0	0	0	0	4.26760624017703	0	4.92081875395237	0	0	0	4.94134625842763	5.28602251374866	5.35248011176893	5.30081290269175	0	0	0	0	0	0	0	0	4.92848619490491	0	0	0	0	0	0	0	0	0	6	6	Inf	6	0	0
0	0	0	4.36653154442041	0	0	0	0	0	0	0	0	0	0	4.45593195564972	4.69897000433602	0	0	0	0	0	4.55264037872808	4.54844381692357	0	0	0	0	0	0	0	0	0	0	5.1536628878702	0	0	0	0	0	0	0	NA	NA	NA	0	0	0
0	0	0	0	0	0	0	0	0	0	0	0	0	0	0	0	0	0	0	0	0	0	0	0	0	0	0	0	0	0	0	0	0	0	0	0	0	0	0	0	0	6	6	6	NA	NA	NA
4.30980391997149	0	0	0	0	0	0	0	0	0	0	0	0	0	0	0	0	0	0	5.14971531688602	4.82953292361406	5.40816770472198	0	0	0	0	0	0	0	0	0	0	0	0	0	0	0	0	0	0	0	Inf	Inf	Inf	0	0	0
0	0	0	0	0	0	0	0	0	0	0	0	0	0	0	0	0	0	0	0	0	4.98330086193503	5.01191394130654	0	0	0	0	0	0	0	0	0	0	0	0	0	0	0	0	0	0	NA	NA	NA	NA	NA	NA
0	0	0	0	0	0	0	0	0	0	0	0	0	0	0	0	0	0	0	0	0	0	0	0	0	0	0	4.35654732351381	0	0	0	0	0	4.94309514866353	4.50723961097316	0	0	0	0	0	0	6	Inf	Inf	0	0	0
0	0	0	0	0	0	0	0	0	0	0	0	0	0	0	0	0	0	0	0	0	0	0	0	0	0	0	0	0	0	0	0	0	0	0	0	0	0	0	0	4.73282827159699	Inf	Inf	Inf	6	6	0
0	0	0	0	0	0	0	0	0	0	0	0	0	4.46852108295774	5.4089353929735	5.09691001300806	0	0	0	4.39794000867204	0	5.7708302974609	5.542481428286	0	0	0	0	0	0	0	0	5.42689621683601	0	0	0	0	0	0	0	0	5.63078414258986	Inf	Inf	Inf	0	0	0
0	0	0	0	0	0	0	0	0	0	0	0	0	0	0	0	0	0	0	0	0	0	0	0	0	0	0	0	0	0	0	0	0	0	0	0	0	0	0	0	0	Inf	Inf	Inf	0	0	0
0	0	0	0	0	0	0	0	0	0	0	0	0	4.31875876262441	0	4.39794000867204	0	0	0	0	0	5.19133673188093	5.23147289108129	0	0	0	0	0	4.57251389090421	0	0	5.16800232276410	0	0	0	0	0	0	0	0	0	NA	NA	NA	NA	NA	NA
0	0	0	0	0	4.85387196432176	5.03151705144607	0	4.95860731484177	4.88605664769316	0	0	0	4.95860731484177	5.0268721464003	5.03151705144607	0	0	0	0	0	0	0	0	0	0	0	0	0	0	0	0	0	0	0	0	0	0	0	0	4.37161106994969	Inf	Inf	Inf	0	0	0
0	0	0	0	0	0	0	0	0	0	0	0	0	4.32790214206428	0	4.26760624017703	0	0	0	0	0	0	0	5.03884003575098	0	0	0	4.36653154442041	0	0	0	0	0	0	4.71896663275227	0	0	0	0	4.86327943284359	4.86012091359876	Inf	Inf	Inf	6	6	6
0	0	0	4.39794000867204	0	0	0	0	0	0	0	0	0	0	0	4.88605664769316	0	0	0	0	0	5.21513318453239	0	0	0	0	0	0	0	0	0	0	0	0	0	0	0	0	0	0	0	Inf	Inf	Inf	0	0	0
0	0	0	0	0	0	0	0	0	0	0	0	0	4.58502665202918	4.60205999132796	5.2518119729938	0	0	0	0	0	5.25552707626634	4.54546001503518	0	0	0	0	0	0	0	0	4.7035542057936	0	0	0	0	0	0	0	0	0	Inf	Inf	Inf	0	0	0
0	0	0	0	0	0	0	0	0	0	0	0	0	0	0	4.38721614328026	0	0	0	0	0	0	0	0	0	0	0	0	0	0	0	0	0	0	0	0	0	0	0	0	4.36351210364663	NA	NA	NA	6	0	0
0	0	0	0	4.31875876262441	0	0	0	0	0	0	0	0	0	0	4.25963731050576	0	0	0	0	0	0	0	0	0	0	0	0	0	0	0	0	0	0	0	0	0	0	0	0	0	6	6	Inf	6	0	0
0	0	0	4.50863830616573	0	0	0	0	0	0	0	0	0	0	5	5.31875876262441	0	0	0	0	0	5.06644185403063	4.89701776948174	0	0	0	0	0	0	0	0	4.73754891026957	0	0	0	0	0	0	0	0	4.73992861201492	Inf	Inf	Inf	6	0	0
0	0	0	4.44369749923271	0	0	0	0	0	0	0	0	0	0	0	4.38721614328026	0	0	0	5.2515096231785	5.30776134257234	5.16099987657755	5.11441264381034	0	0	0	0	0	0	0	0	4.63846102873072	0	0	0	0	0	0	0	0	0	6	6	6	6	0	0
4.61978875828839	0	0	4.79588001734407	0	0	0	0	0	0	4.36653154442041	0	0	4.29242982390206	4.52287874528034	4.79588001734407	4.25963731050576	0	0	4.85629837057523	4.83472598968877	4.9420297682893	4.5532764804318	5.05262510301972	0	0	0	0	0	0	0	4.54121111828916	0	0	0	0	0	0	0	0	4.31425826139774	Inf	Inf	Inf	6	0	0
0	0	0	0	4.36653154442041	0	0	0	0	0	0	0	0	0	0	0	0	0	0	0	0	0	5.29567785917776	0	0	0	0	0	0	0	0	0	0	0	0	0	0	0	0	0	0	Inf	Inf	Inf	0	0	0
0	0	0	0	0	0	0	0	0	0	0	0	0	0	0	0	0	0	0	0	0	0	0	0	0	0	0	0	0	0	0	0	0	0	0	0	0	0	0	0	0	6	6	6	0	0	0
0	0	0	0	0	0	0	0	0	0	0	0	0	4.46852108295774	0	0	0	0	0	0	0	0	0	0	0	0	0	0	0	0	0	0	0	0	0	0	0	0	0	0	0	6	6	6	6	0	0
0	0	0	0	0	0	0	0	0	0	4.33724216831843	0	0	4.44369749923271	4.95860731484177	5.60205999132796	4.50863830616573	0	0	0	0	6.1991592478622	0	0	0	0	0	0	0	0	0	4.95624487303132	0	0	0	0	0	0	0	0	0	6	Inf	Inf	6	0	0
4.69897000433602	0	4.48148606012211	4.42021640338319	4.72124639904717	0	0	0	0	0	0	0	0	4.43179827593301	4.48148606012211	4.88605664769316	0	0	0	4.89513748185892	5.01113348963157	5.48692896574366	5.33451281921719	0	0	0	0	0	0	0	0	0	0	0	0	0	0	0	0	0	0	NA	NA	NA	0	0	0
0	0	0	0	0	0	0	0	0	0	0	0	0	0	0	0	0	0	0	0	0	5.11036779909413	0	0	0	0	0	0	0	0	0	0	0	0	0	0	0	0	0	0	0	NA	NA	NA	NA	NA	NA
0	0	0	4.4089353929735	4.30980391997149	0	0	0	0	0	4.22184874961636	0	0	0	0	4.49485002168009	0	0	0	0	5.23062267392386	5.30576344977265	0	0	0	0	0	0	0	0	0	0	0	0	0	0	0	0	0	0	0	NA	NA	NA	NA	NA	NA
0	0	0	4.13076828026902	0	0	0	0	0	0	0	0	0	0	0	4.2518119729938	0	0	0	0	0	0	0	0	0	0	0	0	0	0	0	0	0	0	0	0	0	0	0	0	0	NA	NA	NA	NA	NA	NA
0	0	0	0	0	0	0	0	0	0	0	0	0	0	0	0	0	0	0	0	0	0	0	4.51286162452281	0	0	0	0	0	0	0	0	0	0	0	0	0	0	0	0	0	Inf	Inf	Inf	0	0	0
0	0	0	4.1249387366083	0	0	0	0	0	0	0	0	0	0	4.23657200643706	4.43179827593301	0	0	0	0	0	5.15203270704436	0	0	0	0	0	0	0	0	0	0	0	0	0	0	0	0	0	0	0	NA	NA	NA	6	6	6
4.26760624017703	0	0	4.30102999566398	0	0	0	0	0	0	0	0	0	4.33724216831843	0	4.30980391997149	0	0	0	5.14903535811036	5.04660277412331	4.55766136037432	5.21680415421462	0	0	0	0	0	0	0	0	0	0	0	0	0	0	0	0	0	0	6	Inf	Inf	6	6	0
0	0	0	0	0	0	0	0	0	0	0	0	0	4.31875876262441	0	4.21467016498923	0	0	0	0	0	0	0	0	0	0	0	0	0	0	0	0	0	0	0	0	0	0	0	0	0	NA	NA	NA	6	0	0
0	0	0	0	0	0	0	0	0	0	0	0	0	0	0	4.58502665202918	0	0	0	0	0	0	0	0	0	0	0	0	0	0	0	0	0	0	0	0	0	0	0	0	0	NA	NA	NA	6	0	0
0	0	0	0	0	0	0	0	0	0	0	4.67778070526608	0	4.39794000867204	0	4.56863623584101	0	0	0	0	0	5.35212823469377	0	0	0	4.52287874528034	0	0	0	4.1157712303674	0	0	0	0	0	0	0	0	0	0	0	6	6	6	6	6	6
0	0	0	0	0	0	0	0	0	0	0	4.60205999132796	0	4.60205999132796	0	4.65757731917779	0	0	0	0	0	4.54416577160343	0	4.94286663275091	0	4.52287874528034	0	0	0	4.1157712303674	0	0	0	0	0	0	0	0	0	0	0	6	6	6	6	6	6
0	0	0	0	0	0	0	0	0	0	0	4.55284196865778	0	4.39794000867204	0	4.26760624017703	0	0	0	0	0	5.28578763300637	0	0	0	4.52287874528034	0	0	0	4.1157712303674	0	0	0	0	0	0	0	0	0	0	0	6	6	6	6	6	6
0	0	0	0	0	0	0	0	0	0	0	0	0	4.39794000867204	4.46852108295774	4.92081875395237	0	0	0	0	0	5.07774177656703	5.22393110917802	0	0	0	0	0	0	0	0	0	0	0	0	0	0	0	0	0	0	Inf	Inf	Inf	0	0	0
0	0	0	5.56863623584101	0	0	0	0	0	0	0	0	0	0	0	5.61978875828839	0	0	0	0	0	5.26377884465084	5.23128791962234	0	0	0	0	0	0	0	0	0	0	0	0	0	0	0	0	0	0	6	6	6	6	0	0
0	0	0	0	4.44369749923271	0	0	0	0	0	0	0	0	0	0	0	0	0	0	0	0	0	0	0	0	0	0	0	0	0	0	0	0	0	0	0	0	0	0	0	0	Inf	Inf	Inf	6	0	0
0	0	0	0	0	0	0	0	0	0	0	0	0	4.25963731050576	4.20760831050175	4.39794000867204	0	0	0	0	0	4.9152807679887	5.23851569896723	0	0	0	0	0	0	5.18976748200492	0	0	0	0	0	0	0	0	0	4.82681373158773	4.34678748622466	NA	NA	NA	NA	NA	NA
0	4.30102999566398	0	0	0	0	0	0	0	0	0	4.30102999566398	0	4.33724216831843	4.42021640338319	4.43179827593301	0	0	0	0	0	5.40170204578633	0	0	0	0	0	0	0	0	0	4.68298189895189	0	0	0	0	0	0	0	0	0	6	6	6	6	6	6
0	0	0	0	0	0	0	0	0	0	0	0	0	0	0	4.35654732351381	0	0	0	0	0	4.98042679790436	4.90601829608589	0	0	0	0	0	0	0	0	0	0	0	0	0	0	0	0	0	0	Inf	Inf	Inf	0	0	0
0	0	0	0	0	0	0	0	0	0	0	0	0	0	0	5.58502665202918	0	0	0	5.5321404167728	0	0	0	0	0	0	0	0	0	0	0	0	0	0	4.58004425151024	0	0	0	0	0	0	6	6	6	6	0	0
0	0	0	0	0	0	0	0	0	0	0	0	0	0	0	0	0	0	0	0	0	0	0	0	0	0	0	0	0	0	0	0	0	0	0	0	0	0	0	0	0	Inf	Inf	Inf	0	0	0
0	0	0	0	0	0	0	0	0	0	0	0	0	5.2518119729938	0	5.30980391997149	0	0	0	0	0	5.24867469693338	5.16445527449891	0	0	4.3767507096021	0	0	0	0	0	5.84740592207253	0	0	0	0	0	0	0	0	0	6	Inf	Inf	6	6	6
0	0	0	0	0	0	0	0	0	0	0	0	0	0	0	0	0	0	0	0	0	0	0	0	0	0	0	0	0	0	0	0	0	0	0	0	0	0	0	0	0	6	6	6	0	0	0
4.45593195564972	0	0	0	0	0	4.56863623584101	0	0	0	4.48148606012211	0	0	4.95860731484177	0	5.22184874961636	0	5.20785354596773	0	0	0	5.34589087047953	5.44162747783084	0	0	0	0	0	4.47612352436187	0	0	0	0	5.56863623584101	0	0	0	0	0	0	0	Inf	Inf	Inf	6	0	0
0	0	0	0	0	0	0	0	0	0	0	0	0	0	0	4.34678748622466	0	0	0	0	0	0	0	0	0	0	0	0	0	0	0	0	0	0	0	0	0	0	0	0	0	NA	NA	NA	NA	NA	NA
0	0	0	0	0	0	0	0	0	0	0	0	0	0	0	5.42021640338319	0	4.83959149991042	0	4.91289325590091	5.3743583510071	5.61102894878092	5.58030854148152	0	0	5.22184874961636	0	0	0	0	0	5.01718623786814	0	0	0	0	0	0	0	0	4.99567862621736	NA	NA	NA	NA	NA	NA
0	0	0	4.27572413039921	0	0	0	0	0	0	0	0	0	4.21467016498923	0	4.35654732351381	0	0	0	0	5.00967002658096	5.03654746409567	0	0	0	0	0	0	0	0	0	0	0	0	0	0	0	0	0	0	0	6	6	Inf	6	6	0
0	0	0	0	0	0	0	0	0	0	0	0	0	0	0	0	0	0	0	0	0	0	0	0	0	0	0	0	0	0	0	0	0	0	0	0	0	0	0	0	0	NA	NA	NA	0	0	0
0	0	0	4.48148606012211	0	0	0	0	0	0	0	0	0	4.13076828026902	4.42021640338319	4.92081875395237	0	0	0	0	4.94738299925371	5.34448700364229	4.83103135344523	0	0	0	0	0	0	0	0	0	0	0	0	0	0	0	0	0	0	Inf	Inf	Inf	0	0	0
4.2518119729938	0	0	4.69897000433602	5.2839966563652	0	0	0	0	0	0	0	0	4.67778070526608	5.63827216398241	5.88605664769316	4.69897000433602	0	0	5.07219863651824	5.06363708040226	5.38688789835871	5.58096997091474	4.53060512756665	0	0	0	0	0	0	0	4.5103227083363	0	0	0	0	0	0	0	0	6.50863830616573	6	6	Inf	6	6	0
4.4089353929735	0	0	0	0	0	0	0	0	0	0	0	0	4.32790214206428	4.23657200643706	4.4089353929735	0	0	0	4.89143497626717	4.85164417355059	5.30242196634889	5.02816772007507	0	0	0	0	0	0	0	0	0	0	0	0	0	0	0	0	0	0	6	Inf	Inf	0	0	0
0	0	0	0	0	0	0	0	0	0	0	0	0	5.03621217265444	5.44369749923271	5.67778070526608	0	0	0	0	0	5.10300557013086	4.87745647593125	0	0	0	0	0	5.03086376640329	0	0	4.71783122169536	0	0	0	0	0	0	0	0	0	Inf	Inf	Inf	6	0	0
0	0	0	0	0	0	0	0	0	0	0	0	0	0	0	0	0	0	0	0	0	0	0	0	0	0	0	0	0	0	0	0	0	0	4.54821356447571	0	0	4.43651891460559	4.47108329972234	0	5.0515870342214	NA	NA	NA	6	0	0
0	0	0	5.67778070526608	0	0	0	0	0	0	0	0	0	0	0	5.67778070526608	0	0	0	0	0	5.10794437420432	5.19021141525722	0	0	0	4.94271435558178	0	5.89109687233269	0	0	4.96818772866963	0	0	0	0	0	0	0	0	0	Inf	Inf	Inf	0	0	0
0	0	0	0	0	0	0	0	0	0	0	0	0	0	0	0	0	0	0	0	0	7.23958505647699	0	0	0	0	0	0	0	0	0	0	0	0	0	0	0	0	0	0	0	Inf	Inf	Inf	NA	NA	NA
0	0	0	0	0	0	0	0	0	0	0	0	0	0	0	0	0	0	0	0	0	6.91717873906067	0	0	0	0	0	0	0	0	0	0	0	0	0	0	0	0	0	0	0	Inf	Inf	Inf	NA	NA	NA
0	0	0	5.0268721464003	0	0	0	0	0	0	0	0	0	4.82390874094432	5.33724216831843	5.53760200210104	0	0	0	0	0	5.05147945206772	5.09136488057559	0	0	0	0	0	0	0	0	4.56895805466411	0	0	0	0	0	0	0	0	0	NA	NA	NA	0	0	0
0	0	0	4.42021640338319	0	0	0	0	0	0	0	0	0	4.29242982390206	4.76955107862173	4.79588001734407	0	0	0	5.24257360202533	5.26153656053805	5.30911314371728	5.28653465847759	0	0	0	0	0	0	0	0	4.83179725315737	0	0	0	0	0	0	0	0	5.18442225167573	Inf	Inf	Inf	0	0	0
0	0	0	0	0	0	0	0	0	0	0	0	0	0	0	0	0	0	0	0	0	5.03847449795366	0	0	0	0	0	0	0	0	0	0	0	0	0	0	0	0	0	0	0	Inf	Inf	Inf	0	0	0
0	0	0	0	0	0	0	0	0	0	0	0	0	0	0	0	0	0	0	0	0	0	0	0	0	0	0	0	0	0	0	0	0	0	0	0	0	0	0	0	0	Inf	Inf	Inf	6	6	0
0	0	0	4.38721614328026	0	0	0	0	4.31875876262441	0	0	0	0	4.1249387366083	4.43179827593301	4.92081875395237	0	0	0	0	0	5.15416428621171	5.15486473633971	0	0	0	0	0	0	0	0	4.76624263703449	0	0	0	0	0	0	0	0	0	Inf	Inf	Inf	6	0	0
0	0	0	0	0	0	0	0	0	0	0	0	0	4.22184874961636	0	4.56863623584101	0	0	0	0	0	5.1286372578027	5.35384143013789	0	0	0	0	0	0	0	0	0	0	0	0	0	0	0	0	0	4.38615817812393	Inf	Inf	Inf	0	0	0
0	0	0	0	0	0	0	0	0	0	0	0	0	0	0	0	0	0	0	0	0	0	0	0	0	0	0	0	0	0	0	0	0	0	0	0	0	0	0	0	0	NA	NA	NA	NA	NA	NA
0	0	0	0	0	0	0	0	0	0	0	0	0	0	5.48148606012211	5.92081875395237	0	0	0	4.74789975116721	4.83517146565552	5.53057565589984	5.65132526780843	0	0	4.27572413039921	0	4.36653154442041	0	0	0	5.74328225402251	0	0	0	0	0	0	0	0	0	NA	NA	NA	6	0	0
0	0	0	0	0	0	0	0	0	0	0	0	0	0	0	0	0	0	0	0	0	6.30291021202359	0	0	0	0	0	0	0	0	0	0	0	0	0	0	0	0	0	0	0	NA	NA	NA	NA	NA	NA
0	0	0	0	0	0	0	0	0	0	0	0	0	0	0	5.56863623584101	0	0	0	5.13001771714092	0	0	0	0	0	0	0	0	0	0	0	0	0	0	0	0	0	0	0	0	0	6	Inf	Inf	6	6	0
4.32790214206428	0	0	4.61978875828839	0	0	0	0	0	0	0	0	0	4.39794000867204	4.32790214206428	4.88605664769316	0	0	0	5.33644983204722	0	0	0	0	0	0	0	0	0	0	0	0	0	0	0	0	0	0	0	0	0	6	6	Inf	6	6	0
4.65757731917779	0	0	4.32790214206428	4.3767507096021	0	0	0	0	0	0	0	0	4.31875876262441	4.85387196432176	5.08092190762393	0	0	0	4.9455401627606	5.00885813242137	5.31245320364925	5.25548014749614	0	0	0	0	0	4.77780395369828	0	0	4.54272381393867	0	0	0	0	0	0	0	0	0	Inf	Inf	Inf	0	0	0
0	0	0	5.08618614761628	5.26760624017703	0	0	0	0	0	0	0	0	4.24412514432751	4.30980391997149	5.27572413039921	0	0	0	0	0	6.29524052475617	6.33665720900951	0	0	4.39794000867204	5.1332992439575	4.31875876262441	0	0	0	4.69271795296665	0	0	0	0	0	0	0	0	4.77728352885242	6	6	Inf	6	6	0
0	0	0	5.13076828026902	0	0	0	0	0	0	0	0	0	0	0	5.46852108295774	0	0	0	5.44036863498891	0	5.99443342886671	5.97412091670663	0	0	0	0	0	0	0	0	0	0	0	0	0	0	0	0	0	0	6	Inf	Inf	6	0	0
0	0	0	5	5.03621217265444	0	0	0	4.36653154442041	0	0	0	0	4.32790214206428	4.61978875828839	5.30980391997149	0	0	0	0	0	0	0	0	0	0	4.83773438570198	0	0	0	0	0	0	5.21041928783557	0	0	0	0	0	0	5.70553377383841	Inf	Inf	Inf	0	0	0
0	0	0	4.56863623584101	0	0	0	0	4.26760624017703	0	0	0	0	4.38721614328026	4.32790214206428	4.82390874094432	0	0	0	4.95762140186012	6.3513082952144	5.85917781989069	0	0	0	0	0	0	0	0	0	0	0	7.15614457737684	0	0	0	0	0	0	0	6	6	6	0	0	0
0	0	0	0	0	0	0	0	0	0	0	0	0	4.76955107862173	0	0	0	0	0	0	0	0	0	0	0	0	0	0	0	0	0	0	0	0	0	0	0	0	0	0	0	6	6	6	6	0	0
0	0	0	0	0	0	0	0	4.25963731050576	4.22184874961636	0	0	0	4.22914798835786	0	0	0	0	0	0	0	0	0	0	0	0	0	0	0	0	0	0	0	0	0	0	0	0	0	0	0	6	6	6	6	0	0
0	0	0	4.85387196432176	0	0	0	0	0	0	4.33724216831843	0	0	4.49485002168009	0	4.61978875828839	0	0	0	0	0	5.27504454084474	0	0	0	0	0	0	0	0	0	0	0	0	0	0	0	0	0	0	0	6	6	6	6	6	0
0	0	0	4.65757731917779	0	0	0	0	0	0	0	0	0	4.43179827593301	4.95860731484177	5.4089353929735	0	0	0	0	0	5.06330533917569	4.87455126693974	0	0	4.22184874961636	0	0	0	0	0	5.33828194230534	0	0	0	0	0	0	0	0	0	Inf	Inf	Inf	0	0	0
6.82390874094432	0	0	0	0	0	0	0	5.36653154442041	5.05551732784983	5.92081875395237	0	0	5.06550154875643	4.92081875395237	5.69897000433602	0	4.93203691049874	4.55315228984419	5.39794000867204	4.55609582577865	5.39526648627755	0	0	0	0	0	0	5.16386585053463	0	0	0	0	0	0	0	0	0	0	0	0	Inf	Inf	Inf	0	0	0
4.85387196432176	0	4.46852108295774	4.46852108295774	4.58502665202918	4.23657200643706	4.36653154442041	0	4.48148606012211	4.43179827593301	0	4.4089353929735	0	4.44369749923271	4.4089353929735	5	0	0	0	4.78661507508361	5.09549002254709	5.24048324053781	0	0	0	0	0	0	0	0	0	0	0	5.19111413264019	0	0	0	0	0	0	0	Inf	Inf	Inf	0	0	0
0	0	0	0	0	0	0	0	0	0	0	0	0	7.6575773191778	0	0	7.88605664769316	0	5.28327065544819	5.03648132979835	5.25272805901061	5.46306297729533	5.39777717877002	0	0	0	0	0	0	0	0	0	0	0	0	0	0	0	0	6.27002571430044	6.53017798402184	6	6	6	6	6	0
0	0	0	4.65757731917779	0	0	0	0	4.55284196865778	4.74472749489669	0	0	0	4.4089353929735	4.55284196865778	5.09151498112135	0	5.19243114969041	0	0	0	6.23111781543202	6.12094428168803	0	0	4.38721614328026	0	4.2839966563652	0	0	0	4.90135627418294	0	0	0	0	0	0	0	0	0	6	6	Inf	0	0	0
0	0	0	0	0	0	0	0	0	0	0	0	0	4.16115090926274	0	4.29242982390206	0	0	0	0	0	0	0	5.04476457465064	0	0	0	0	0	0	0	0	0	0	0	0	0	0	0	0	0	NA	NA	NA	0	0	0
0	0	0	0	4.30102999566398	0	0	0	0	0	0	0	0	4.31875876262441	0	4.29242982390206	0	0	0	0	0	0	0	0	0	4.26760624017703	0	0	0	0	0	0	0	0	0	0	0	0	0	0	0	NA	NA	NA	NA	NA	NA
0	0	0	0	0	0	0	0	0	0	0	0	0	6.29242982390206	0	6	0	0	0	5.58387562793453	6.22665977682843	0	0	0	0	0	0	0	0	0	0	0	0	0	0	0	0	0	5.39577394691553	6.51712641639125	6.92445303860747	6	6	6	6	6	0
4.69897000433602	0	0	4.92081875395237	4.74472749489669	0	0	0	0	0	4.61978875828839	0	0	4.55284196865778	4.63827216398241	4.79588001734407	5.49485002168009	0	0	4.81031321740703	4.93047989916477	4.90139088069971	5.1570040610794	0	0	0	5.01354178726269	0	0	0	0	4.79290445958078	5.5655907924125	0	0	0	0	0	0	0	0	6	6	Inf	6	6	6
0	0	0	0	0	0	0	0	0	4.11918640771921	0	0	0	4.61978875828839	4.88605664769316	4.92081875395237	0	0	0	0	0	5.02331078929956	0	0	0	0	0	0	0	0	0	0	0	0	0	0	0	0	0	0	5.18575240426808	Inf	Inf	Inf	6	6	0
0	0	0	0	0	0	0	0	0	0	0	0	0	0	0	4.44369749923271	0	0	0	0	0	5.1290813336779	5.17444406770964	0	0	0	0	0	0	0	0	0	0	0	0	0	0	0	0	0	0	6	Inf	Inf	0	0	0
0	0	0	5.26760624017703	5.61978875828839	0	0	0	0	0	0	0	0	0	5.36653154442041	5.10790539730952	0	0	0	5.17916825271155	5.39020289618738	5.41855099555982	5.25151737310903	0	0	0	5.34447740374658	0	0	0	0	5.87063240427701	0	0	0	0	0	0	0	0	5.73992861201492	Inf	Inf	Inf	6	0	0
0	0	0	0	0	0	0	0	0	0	0	0	0	0	0	4.92081875395237	0	0	0	0	0	4.54795275919057	4.79490395242152	0	0	0	0	0	0	0	0	0	0	0	0	0	0	0	0	0	0	Inf	Inf	Inf	0	0	0
0	0	0	0	0	0	0	0	0	0	0	0	0	4.4089353929735	0	0	0	0	0	0	0	5.05745127682776	0	0	0	0	0	0	0	0	0	0	0	0	0	0	0	0	0	0	5.59859945921846	6	Inf	Inf	0	0	0
0	0	0	0	0	0	0	0	0	0	0	0	0	4.34678748622466	0	4.39794000867204	0	0	0	0	0	4.92038467647306	0	0	0	0	0	0	0	0	0	0	0	0	0	0	0	0	0	0	0	Inf	Inf	Inf	0	0	0
0	0	0	0	0	0	0	0	0	0	0	0	0	0	0	0	0	0	0	0	0	5.0662141740561	0	0	0	0	0	0	0	0	0	0	0	0	0	0	0	0	0	0	0	Inf	Inf	Inf	NA	NA	NA
0	0	0	0	0	0	0	0	0	0	5.21467016498923	0	0	0	0	6	0	0	0	0	0	0	0	0	0	0	0	0	0	0	0	0	0	0	0	0	0	0	0	0	4.9100948885606	6	Inf	Inf	0	0	0
0	0	0	0	0	0	0	0	0	0	0	0	0	0	0	4.30102999566398	0	0	0	0	0	0	0	0	0	0	0	0	0	0	0	0	0	0	0	0	0	0	0	0	0	Inf	Inf	Inf	0	0	0
0	0	0	0	0	0	0	0	0	0	0	0	0	0	0	0	0	0	0	0	0	0	0	0	0	0	0	0	0	0	0	0	0	0	0	0	0	0	0	0	0	NA	NA	NA	NA	NA	NA
0	0	0	4.72124639904717	0	0	0	0	0	0	0	0	4.31875876262441	4.29242982390206	4.44369749923271	5.03151705144607	0	0	0	0	0	6.4279420100737	0	0	0	4.15490195998574	0	0	0	0	0	0	0	5.39469495385889	0	0	0	0	0	0	4.50863830616573	NA	NA	NA	6	0	0
0	0	0	0	0	0	0	0	0	0	0	0	0	4.43179827593301	4.27572413039921	4.48148606012211	0	0	0	0	0	5.3511815380315	5.31928385242906	0	0	0	0	0	0	0	0	0	0	0	0	0	0	0	0	0	0	6	6	6	6	6	0
4.50863830616573	0	0	0	0	0	4.35654732351381	0	0	0	0	0	0	4.32790214206428	4.46852108295774	5.13667713987954	0	0	0	4.86274086136323	4.86582289242323	5.28521773665347	4.91818479936772	0	0	0	0	0	0	0	0	0	0	0	0	0	0	0	0	0	5.03151705144607	6	Inf	Inf	0	0	0
0	0	0	4.76955107862173	0	0	0	0	0	0	0	0	0	0	0	4.74472749489669	0	0	0	0	0	0	0	0	0	0	0	0	0	0	0	0	0	0	0	0	0	0	0	0	5.13430394008393	6	6	Inf	6	0	0
0	0	0	0	0	0	0	0	0	0	0	0	0	0	0	4.39794000867204	0	0	0	0	0	0	0	0	0	0	0	0	0	0	0	0	0	0	0	0	0	0	0	0	0	Inf	Inf	Inf	0	0	0
0	0	0	0	0	0	0	0	0	4.43179827593301	0	0	0	4.33724216831843	0	0	0	0	0	4.82733869979847	4.8794918759739	4.96907660037278	0	0	0	0	0	4.25963731050576	0	0	0	0	0	0	0	0	0	0	0	0	0	NA	NA	NA	0	0	0
4.14266750356873	0	0	0	0	0	0	0	0	0	0	0	0	4.34678748622466	0	0	0	0	0	0	0	0	0	0	0	0	0	0	0	0	0	0	0	0	0	0	0	0	0	0	0	Inf	Inf	Inf	0	0	0
0	0	0	0	4.49485002168009	0	0	0	0	0	0	0	0	0	0	4.50863830616573	0	0	0	0	0	5.34525568364898	4.89777216987687	0	0	0	0	0	0	0	0	4.9734667354767	0	0	0	0	0	0	0	0	4.37161106994969	Inf	Inf	Inf	6	0	0
0	0	0	0	0	0	0	0	0	0	0	0	0	4.88605664769316	0	0	0	0	0	0	0	0	0	0	0	0	0	0	0	0	0	0	0	0	0	0	0	0	0	0	0	Inf	Inf	Inf	0	0	0
0	0	0	4.63827216398241	0	0	0	0	0	0	0	0	0	0	0	4.85387196432176	0	5.16638122372248	0	5.33045068994913	5.94343814814054	5.49004517325575	5.47221548173597	0	0	4.30980391997149	0	0	0	0	0	4.50598462524286	0	4.57511836336893	0	0	0	0	0	0	4.46470587995723	NA	NA	NA	6	0	0
0	0	0	0	0	0	0	0	0	0	0	0	0	0	0	4.31875876262441	0	0	0	0	0	0	5.06370748234244	0	0	0	0	0	0	0	0	0	0	0	0	0	0	0	0	0	0	6	6	Inf	0	0	0
0	0	0	4.52287874528034	0	0	0	0	0	0	4.48148606012211	0	0	4.2839966563652	5.07058107428571	5.35654732351381	0	4.54623841650091	0	0	0	5.42802345519666	5.40606076688611	0	0	0	0	0	0	0	0	4.72978714510376	0	0	0	0	0	0	0	0	0	6	6	6	0	0	0
0	0	0	0	0	0	0	0	0	5.15490195998574	0	0	0	0	0	4.72124639904717	0	0	0	0	0	5.39034157173697	0	0	0	0	0	0	0	0	0	0	0	0	0	0	0	0	0	0	0	Inf	Inf	Inf	6	0	0
4.88605664769316	0	0	4.82390874094432	0	0	0	0	0	0	0	5.82390874094432	0	4.13667713987954	0	5.0268721464003	0	0	0	6.20402271158593	0	0	6.2308960404824	0	0	0	0	0	0	0	0	4.43723145698348	5.49729982468944	5.25884840114821	0	0	0	0	0	0	0	6	6	6	6	6	6
0	0	0	0	0	0	0	0	0	0	0	0	0	0	0	0	0	0	0	0	0	0	0	0	0	0	0	0	0	0	0	0	0	0	0	0	0	4.52870828894106	0	0	0	NA	NA	NA	0	0	0
0	0	0	0	0	0	0	0	0	0	0	0	0	0	4.29242982390206	4.39794000867204	0	0	0	0	0	0	0	0	0	0	0	0	0	0	0	0	0	0	0	0	0	0	0	0	0	Inf	Inf	Inf	0	0	0
0	0	0	0	0	0	0	0	0	0	0	0	0	0	0	0	0	0	0	0	0	0	5.94884747755262	6.24985431146187	0	0	0	0	0	0	0	0	0	0	0	0	0	4.65955588515988	0	0	0	Inf	Inf	Inf	NA	NA	NA
0	0	0	0	0	0	0	0	0	0	0	0	0	0	0	4.74472749489669	0	0	0	0	0	0	0	0	0	0	0	0	0	0	0	0	0	0	0	0	0	0	0	0	0	Inf	Inf	Inf	0	0	0
0	0	0	0	0	0	0	0	0	0	0	0	0	0	0	0	0	0	0	0	0	0	0	0	0	0	0	0	0	0	0	0	0	0	0	0	0	5.06248210798265	0	0	0	Inf	Inf	Inf	NA	NA	NA
0	0	0	0	0	0	0	0	0	0	0	0	0	0	4.14266750356873	4.35654732351381	0	0	0	0	0	0	0	0	0	0	0	0	0	0	0	0	0	0	0	0	0	0	0	0	0	Inf	Inf	Inf	0	0	0
5.22914798835786	0	0	0	0	0	0	0	0	0	0	0	0	5.07058107428571	5.13667713987954	5.60205999132796	0	4.53371083586413	0	5.02868703366161	5.15287173295364	5.76467359751661	5.07607242804125	5.17085710677145	0	0	0	0	0	0	0	5.09897782675192	0	0	0	0	0	0	0	0	5.20551195334083	6	6	Inf	6	0	0
0	0	0	0	0	0	0	0	0	0	0	0	0	0	0	4.35654732351381	0	4.83636164037108	0	0	0	0	0	0	0	0	0	0	0	0	0	0	0	0	0	0	0	0	0	0	0	NA	NA	NA	0	0	0
5.09151498112135	0	0	0	0	0	0	0	0	0	0	0	0	4.4089353929735	4.95860731484177	5	0	0	0	4.79282359290484	5.02631808149602	4.94427773351642	5.2386586295204	0	0	0	0	0	0	0	0	0	0	0	0	0	0	0	0	0	4.37986394502624	6	6	6	6	0	0
0	0	5.0087739243075	4.45593195564972	4.33724216831843	0	0	0	4.4089353929735	4.61978875828839	0	0	0	4.65757731917779	5.34678748622466	5.69897000433602	0	0	0	5.11383652900302	5.08150309980286	6.25225424785883	6.10347929389671	0	0	0	0	0	0	0	0	5.25758911941951	0	0	0	0	0	0	0	0	4.74472749489669	Inf	Inf	Inf	0	0	0
4.58502665202918	0	0	0	0	0	0	0	0	0	0	0	0	0	6	6.27572413039921	0	5.02733440773389	0	5.34171188844102	0	6.35892268667463	6.6486482610072	0	0	0	0	0	0	0	0	6.31966448658544	0	0	0	0	0	0	0	0	0	6	6	6	0	0	0
0	0	0	0	0	0	0	0	0	0	0	0	0	4.67778070526608	0	4.30980391997149	0	0	0	0	0	5.31983678788245	5.15556010435065	0	0	0	0	0	0	0	0	0	0	0	0	0	0	0	0	0	0	6	6	6	6	6	6
4.82390874094432	0	0	4.31875876262441	4.46852108295774	0	0	0	0	0	0	5.30102999566398	0	4.52287874528034	4.58502665202918	4.85387196432176	0	0	0	5.09817674125635	4.82524262368934	4.88622371616297	5.0223449729383	5.46963379011527	0	4.49485002168009	0	4.50863830616573	0	4.44733178388781	0	0	0	0	0	0	0	0	0	0	0	6	6	6	6	6	6
0	0	0	4.32790214206428	4.67778070526608	0	0	0	0	0	0	0	0	0	4.65757731917779	4.88605664769316	0	5.11773167458817	0	0	0	5.17376317734508	5.39297412156521	0	0	0	0	0	0	0	0	0	0	0	0	0	0	0	0	0	4.99567862621736	6	6	6	6	0	0
4.61978875828839	0	0	0	0	0	0	0	0	0	0	0	0	4.29242982390206	4.39794000867204	4.69897000433602	0	0	0	4.91016551129137	5.00542331623586	5.02863136320858	5.26442505102557	0	0	4.24412514432751	0	0	4.57921938045143	0	0	0	0	5.29242982390206	0	0	0	0	0	0	0	6	6	6	6	0	0
0	0	0	0	0	0	0	0	0	0	0	0	0	4.32790214206428	0	4.32790214206428	0	0	0	0	0	5.3055000973409	5.27488094320022	0	0	0	0	0	0	0	0	0	0	0	0	0	0	0	0	0	4.55284196865778	NA	NA	NA	0	0	0
4.35654732351381	0	0	4.45593195564972	4.52287874528034	0	0	0	4.23657200643706	0	0	0	0	4.4089353929735	4.50863830616573	4.45593195564972	0	0	0	0	0	0	0	0	0	4.13076828026902	0	0	0	0	0	0	0	0	0	0	0	0	0	0	4.64781748188864	6	6	6	6	6	6
0	0	0	0	0	0	0	0	0	0	0	0	0	0	0	4.39794000867204	0	0	0	0	0	0	0	0	0	0	0	0	0	0	0	0	0	0	0	0	0	0	0	0	0	Inf	Inf	Inf	NA	NA	NA
0	0	0	0	0	0	0	0	0	0	0	0	0	0	0	0	0	0	0	0	0	0	0	0	0	0	0	0	0	0	0	0	0	0	4.79048498545737	0	0	4.41793663708829	0	0	0	NA	NA	NA	NA	NA	NA
0	0	0	0	0	0	0	0	0	0	0	0	0	0	0	0	0	0	0	0	0	0	0	0	0	4.21467016498923	0	0	0	0	0	0	0	0	5.27490547891853	0	0	4.36653154442041	0	0	7.10182351650232	6	6	6	NA	NA	NA
0	0	0	0	0	0	0	0	0	0	0	0	0	4.39794000867204	0	0	0	0	0	0	0	0	0	0	0	0	0	0	0	0	0	0	0	0	0	0	0	0	0	0	0	Inf	Inf	Inf	0	0	0
0	0	0	0	0	0	0	0	0	0	0	0	0	0	0	0	0	0	0	0	0	0	0	5.88927564561909	0	0	0	0	0	0	0	0	0	0	0	0	0	0	0	0	0	Inf	Inf	Inf	0	0	0
0	0	0	0	0	0	0	0	0	0	0	0	0	0	0	0	0	0	0	0	0	0	0	0	0	0	0	0	0	0	0	0	0	0	0	0	0	0	0	0	0	6	Inf	Inf	0	0	0
0	0	0	0	0	0	0	0	0	0	0	0	0	0	0	0	0	0	0	0	0	0	0	0	0	0	0	0	0	0	0	0	4.47146893936459	0	0	0	0	0	0	0	0	Inf	Inf	Inf	6	0	0
4.14874165128092	0	0	0	0	0	0	0	0	0	0	0	0	0	4.85387196432176	4.79588001734407	0	0	0	0	0	5.10999838681536	4.98505965020706	0	0	0	0	0	0	0	0	0	0	0	0	0	0	0	0	0	0	6	Inf	Inf	6	0	0
4.44369749923271	0	0	0	0	0	0	0	0	0	0	0	0	4.56863623584101	0	4.16749108729376	0	0	0	0	0	0	0	0	0	0	0	0	0	0	0	4.50334706074908	0	0	0	0	0	0	0	0	0	NA	NA	NA	NA	NA	NA
0	0	0	0	0	0	0	0	0	0	0	0	0	0	0	0	0	0	0	0	0	0	0	0	0	0	0	0	0	0	0	0	0	0	0	0	0	0	0	0	0	NA	NA	NA	0	0	0
4.30102999566398	0	0	4.45593195564972	0	0	0	0	0	0	0	0	0	4.4089353929735	0	4.55284196865778	0	0	0	4.99259364849633	5.05371480345673	5.20208185134845	5.27932811809747	0	0	0	0	0	0	0	0	0	0	0	0	0	0	0	0	0	4.82681373158773	6	6	6	NA	NA	NA
0	0	0	0	0	0	0	0	0	0	0	0	0	0	0	0	0	0	0	0	0	0	0	0	0	0	0	0	0	0	0	0	0	0	0	0	0	0	0	0	0	NA	NA	NA	0	0	0
0	0	0	5.56863623584101	5.39794000867204	0	0	0	0	0	0	0	0	0	0	5.03621217265444	0	0	0	0	5.20078355241379	5.24022642691597	4.69169175700177	0	0	4.76955107862173	5.40593909872958	4.4089353929735	0	0	0	0	0	0	0	0	0	0	0	0	0	NA	NA	NA	NA	NA	NA
4.4089353929735	0	0	0	0	0	0	0	0	0	0	0	0	0	5.61978875828839	5.88605664769316	0	0	0	0	4.92412470474017	5.30487746538846	5.1424262958525	0	0	0	0	0	0	0	0	5.22250068040963	0	0	0	0	0	0	0	0	0	Inf	Inf	Inf	6	0	0
0	0	0	0	0	0	0	0	0	0	0	0	0	0	0	4.60205999132796	0	0	0	0	0	0	0	0	0	0	0	0	0	0	0	0	0	0	0	0	0	0	0	0	0	NA	NA	NA	NA	NA	NA
0	0	0	0	0	0	0	0	0	0	0	0	0	0	0	0	0	0	0	0	0	0	0	0	0	0	0	0	0	0	0	0	0	0	0	0	0	0	0	0	0	NA	NA	NA	NA	NA	NA
0	0	0	0	0	0	0	0	4.49485002168009	0	0	0	0	4.21467016498923	0	0	0	0	0	0	0	0	0	0	0	0	0	0	0	0	0	0	0	0	0	0	0	0	0	0	0	NA	NA	NA	NA	NA	NA
0	0	0	0	0	0	0	0	0	0	0	0	0	0	0	5.69897000433602	0	0	0	0	0	5.07582412969808	0	0	0	0	0	0	0	0	0	0	0	0	0	0	0	0	0	0	5.32422165832592	Inf	Inf	Inf	NA	NA	NA
0	0	0	0	0	0	0	0	0	0	0	0	0	4.4089353929735	0	4.38721614328026	0	0	0	5.21445663004341	5.29626165764407	0	0	0	0	0	0	0	0	0	0	0	0	0	0	0	0	4.32605800136591	0	0	5.59006687666871	NA	NA	NA	0	0	0
0	0	0	4.76955107862173	0	0	0	0	0	0	0	0	0	4.85387196432176	5.18045606445813	5.79588001734407	0	0	0	0	0	5.27021985577972	4.91051879731256	0	0	0	0	0	0	0	0	6.28650945690606	0	0	4.46218090492673	0	0	0	0	0	0	Inf	Inf	Inf	NA	NA	NA
0	0	0	0	0	0	0	0	0	0	0	0	0	0	0	0	0	0	0	0	0	5.1147405796678	0	0	0	0	0	0	0	0	0	0	0	0	0	0	0	0	0	0	0	Inf	Inf	Inf	0	0	0
4.33724216831843	0	0	0	0	0	0	0	0	4.21467016498923	0	0	0	0	0	0	0	0	0	0	0	0	0	0	0	0	0	0	0	0	0	0	0	0	0	0	0	0	0	0	0	Inf	Inf	Inf	0	0	0
0	0	0	0	0	0	0	0	0	0	0	0	0	4.4089353929735	0	0	0	0	0	0	0	0	0	0	0	0	0	0	0	0	0	0	0	0	0	0	0	0	0	0	0	Inf	Inf	Inf	6	6	6
0	0	0	4.32790214206428	0	0	0	0	0	0	0	0	0	4.2839966563652	4.74472749489669	5.06048074738138	0	0	0	4.88309353229352	5.28408853607015	5.00486079838622	4.75175691694538	0	0	0	0	0	0	0	0	0	0	0	0	0	0	0	0	0	4.58169870868025	6	6	6	6	6	0
0	0	0	0	0	0	0	0	0	0	0	0	0	0	0	5.74472749489669	0	5.02288941094615	4.68008235010476	4.94359067935008	0	5.77345164615859	6.35418488170336	0	0	0	0	0	0	4.1157712303674	0	0	0	0	0	0	0	0	0	0	5.98716277529483	6	Inf	Inf	0	0	0
0	0	0	0	0	0	0	0	0	0	0	0	0	0	4.20760831050175	4.60205999132796	0	0	0	0	0	5.50617960721537	0	0	0	0	0	0	0	0	0	0	0	0	0	0	0	0	0	0	0	Inf	Inf	Inf	0	0	0
4.11918640771921	0	0	0	0	0	0	0	0	0	0	0	0	0	0	0	0	0	0	0	0	0	0	0	0	0	0	0	0	0	0	0	0	0	0	0	0	0	0	0	4.80134291304558	NA	NA	NA	NA	NA	NA
0	0	0	0	0	0	0	0	0	0	0	0	0	0	0	0	0	0	0	0	0	0	0	0	0	0	0	0	0	0	0	0	0	0	0	0	0	0	0	0	0	NA	NA	NA	NA	NA	NA
0	0	0	4.39794000867204	0	0	0	0	0	0	0	0	0	0	0	4.88605664769316	0	0	0	0	5.22291407665618	4.94761390461063	5.21650376277548	0	0	0	0	0	0	0	0	0	0	0	0	0	0	0	0	0	0	6	Inf	Inf	6	0	0
0	0	0	0	0	0	0	0	0	0	0	0	0	0	0	0	0	0	0	0	0	0	0	0	0	0	0	0	0	0	4.70092873997259	0	0	0	0	0	0	0	0	0	4.97469413473523	NA	NA	NA	NA	NA	NA
4.45593195564972	0	0	4.33724216831843	4.48148606012211	0	4.30102999566398	0	0	0	0	0	0	4.30102999566398	5.88605664769316	6.24412514432751	0	0	0	4.55694051348272	5.17431429197824	4.59923758239306	4.54764612982640	0	0	0	0	0	0	0	0	6.31966448658544	0	5.12033079436795	0	0	0	0	0	0	5.64397414280688	NA	NA	NA	NA	NA	NA
0	0	0	0	0	0	0	0	0	0	0	0	0	6.2518119729938	0	6.36653154442041	0	0	0	5.15439351276792	4.95616634586685	0	0	0	0	0	0	0	0	0	0	0	0	0	0	0	0	0	0	0	0	NA	NA	NA	NA	NA	NA
0	0	0	0	0	0	0	0	0	0	0	0	0	0	0	4.29242982390206	0	0	0	0	0	5.08795871563068	0	0	0	0	0	0	0	0	0	0	0	0	0	0	0	0	0	0	0	6	6	6	6	0	0
0	0	0	0	0	0	0	0	0	0	0	0	0	0	0	4.61978875828839	0	0	0	5.02836702596631	4.9394910243947	4.97530913764457	5.26577641262117	0	0	0	0	0	0	0	0	0	0	0	0	0	0	0	0	0	0	6	6	6	NA	NA	NA
0	0	0	0	0	0	0	0	4.52287874528034	0	0	0	0	0	0	0	0	0	0	0	0	0	0	0	0	0	0	0	4.535808629359	0	0	0	0	0	0	0	0	0	0	0	0	6	Inf	Inf	6	0	0
0	0	0	0	0	0	0	0	0	0	0	0	0	0	5.53760200210104	5.92081875395237	0	0	0	0	0	4.98902198782526	4.89674376664495	0	0	0	0	0	0	0	0	5.13253251214095	0	0	0	0	0	0	0	0	5.39469495385889	Inf	Inf	Inf	0	0	0
0	0	0	0	0	0	4.23657200643706	0	0	0	0	0	0	4.30980391997149	5.30980391997149	6.23657200643706	0	0	0	4.99830954576785	5.22330607852184	6.22229050693767	6.24593465956736	0	0	4.16749108729376	0	0	0	0	0	5.26019040097864	0	0	0	0	0	0	0	0	5.13846558914096	6	6	6	6	6	6
0	0	0	0	0	0	0	0	0	0	0	0	0	0	0	4.48148606012211	0	0	0	0	0	0	0	0	0	0	0	0	0	0	0	0	0	0	0	0	0	0	0	0	0	Inf	Inf	Inf	0	0	0
0	0	0	0	4.31875876262441	0	0	0	0	0	0	0	0	0	0	4.33724216831843	0	0	0	0	0	4.53354760352145	4.53503379510904	0	0	0	0	0	0	0	0	0	0	0	0	0	0	0	0	0	0	6	Inf	Inf	6	6	0
0	0	0	5.10237290870956	0	0	0	0	0	0	0	0	0	0	4.69897000433602	4.43179827593301	0	0	0	5.52035272123061	5.40876838874845	5.02782494254029	5.07197304497061	0	0	4.19382002601611	0	0	0	0	0	4.68298189895189	0	0	0	0	0	0	0	0	0	6	6	Inf	NA	NA	NA
0	0	0	0	0	0	0	0	0	0	0	0	0	0	0	4.46852108295774	0	0	0	0	0	0	5.27203604026411	5.32880863765924	0	0	0	0	0	0	0	0	0	0	5.17783192063198	0	0	4.53165266958784	0	4.79588001734407	0	NA	NA	NA	NA	NA	NA
0	0	0	4.72124639904717	0	0	0	0	0	0	4.50863830616573	0	0	0	0	4.82390874094432	0	5.31645768004235	0	5.24158018315602	0	5.40293038524942	0	0	0	0	0	0	0	0	0	0	0	0	0	0	0	0	0	0	0	6	Inf	Inf	6	0	0
4.55284196865778	0	0	4.42021640338319	4.34678748622466	0	0	0	0	0	0	0	0	4.36653154442041	4.61978875828839	4.48148606012211	0	0	0	4.87765303374492	4.93723005018487	5.2962187045457	4.925256679059	0	0	0	0	0	0	0	0	4.76346273851131	0	5.46218090492673	0	0	0	0	0	0	0	NA	NA	NA	0	0	0
0	0	0	0	0	0	0	0	0	0	0	0	0	0	0	0	0	0	0	4.95699159012005	5.3096621326761	5.38735386824427	0	0	0	0	0	0	0	0	0	0	0	5.78781239559604	0	0	0	0	0	0	0	Inf	Inf	Inf	0	0	0
0	0	0	4.38721614328026	4.69897000433602	0	0	0	0	0	0	0	0	4.16749108729376	4.43179827593301	4.95860731484177	0	0	0	5.24031704967805	0	4.98750022246169	0	0	0	0	0	0	0	0	0	0	0	0	0	0	0	0	0	0	5.14266750356873	Inf	Inf	Inf	6	6	0
0	0	0	0	0	0	0	0	0	0	0	0	0	0	0	4.58502665202918	0	0	0	0	0	4.8436023027175	4.9311465063285	0	0	0	0	0	0	0	0	0	0	0	0	0	0	0	0	0	0	NA	NA	NA	6	0	0
0	0	0	4.58502665202918	0	0	0	0	0	0	0	0	0	4.58502665202918	0	4.74472749489669	0	0	0	0	0	4.97016998068934	4.54125642257995	0	0	0	0	0	0	0	0	0	0	4.6252516539899	4.52287874528034	0	0	0	0	4.93181413825384	4.49620931694282	NA	NA	NA	NA	NA	NA
0	0	0	4.2839966563652	4.31875876262441	0	0	0	0	0	0	4.3767507096021	0	4.27572413039921	0	4.36653154442041	0	0	0	0	0	0	0	0	0	0	0	0	0	0	0	0	0	0	0	0	0	0	0	0	0	NA	NA	NA	NA	NA	NA
4.1249387366083	0	0	4.52287874528034	0	0	0	0	0	0	0	0	0	4.42021640338319	0	4.95860731484177	0	0	0	0	0	4.99144240821575	5.66762214354267	0	0	0	0	0	0	0	0	0	0	0	0	0	0	0	0	0	4.44369749923271	6	6	6	6	0	0
0	0	0	0	0	0	0	0	0	0	0	0	0	0	0	0	0	0	0	0	0	0	0	0	0	0	0	0	0	0	0	0	4.77443228656053	0	0	0	0	0	0	0	0	NA	NA	NA	NA	NA	NA
0	4.16749108729376	0	4.35654732351381	0	0	0	0	0	0	0	0	0	4.29242982390206	5.00436480540245	5.13076828026902	0	0	0	4.98134110241448	5.02919767894838	5.08066036321259	0	0	0	4.22184874961636	0	4.35654732351381	0	0	0	4.93629144060858	0	0	0	0	0	0	0	0	5.27984069659404	Inf	Inf	Inf	6	0	0
4.52287874528034	0	0	0	0	0	0	0	0	0	0	0	0	0	0	4.25963731050576	0	0	0	0	4.95171360689387	0	0	0	0	0	0	0	0	0	0	0	0	0	0	0	0	0	0	0	0	NA	NA	NA	6	0	0
0	0	0	4.43179827593301	4.61978875828839	0	0	0	0	0	0	0	0	4.60205999132796	4.82390874094432	5.42021640338319	0	0	0	0	5.6172267544133	5.59201457869186	5.52686352654352	0	0	0	0	0	0	0	0	0	0	0	0	0	0	0	0	0	0	6	6	6	6	6	0
0	0	0	0	0	0	0	0	0	0	0	0	0	0	0	4.30102999566398	0	0	0	0	5.15042090330665	5.26659406679618	0	0	0	0	0	0	0	0	0	0	0	0	0	0	0	0	0	0	0	NA	NA	NA	NA	NA	NA
4.43179827593301	0	0	4.61978875828839	4.79588001734407	0	4.50863830616573	0	0	0	0	0	0	4.29242982390206	4.92081875395237	5.07572071393812	4.34678748622466	0	0	4.86071926728148	4.91689172080526	5.11882654958244	5.28095059860708	0	0	0	0	0	0	0	0	0	0	0	5.76700388960785	5.76955107862173	0	0	0	0	5.36653154442041	Inf	Inf	Inf	NA	NA	NA
0	0	0	0	0	0	0	0	0	0	5.27572413039921	0	0	4.35654732351381	5.44369749923271	5.52287874528034	0	0	0	0	5.30036169662014	5.01095529743019	5.18492722986403	0	0	0	0	0	4.77650405903761	0	0	4.6985359268567	0	4.99139982823808	0	0	0	0	0	0	4.66554624884907	6	Inf	Inf	6	0	0
0	0	0	0	0	0	0	0	0	0	0	0	0	0	0	4.46852108295774	0	0	0	0	0	5.18674602283577	0	0	0	0	0	0	0	0	0	0	0	0	0	0	0	0	0	0	0	6	6	6	0	0	0
0	0	0	0	0	0	0	0	0	0	0	0	0	5.45593195564972	5.44369749923271	5.53760200210104	0	5.49520302937544	0	4.39794000867204	0	6.28424728317714	0	0	0	0	0	0	0	0	0	0	0	4.90308998699194	0	0	0	0	0	0	5.27408836770495	6	6	6	6	0	0
4.44369749923271	0	0	4.82390874094432	0	0	0	0	0	0	4.33724216831843	0	0	0	5.24412514432751	5.58502665202918	0	0	0	5.05325797449543	5.1663493729761	5.0572877203508	5.2482591261891	0	0	0	0	0	0	4.68824613894425	0	0	0	0	0	0	0	0	0	0	0	Inf	Inf	Inf	6	0	0
0	0	0	5.31875876262441	0	0	0	0	0	0	0	0	0	0	5.30102999566398	5.32790214206428	0	0	0	0	5.04549216943938	5.091295208667	0	0	0	0	0	0	0	0	0	0	0	0	4.60906489289662	0	0	0	0	0	4.67985371388895	Inf	Inf	Inf	0	0	0
4.21467016498923	0	0	0	0	0	0	0	0	0	0	0	0	4.4089353929735	0	0	0	0	0	0	0	0	0	0	0	0	0	0	0	0	0	0	0	0	0	0	0	0	0	0	0	Inf	Inf	Inf	0	0	0
0	0	0	0	0	0	0	0	0	0	0	0	0	0	0	4.55284196865778	0	0	0	5.07834473242677	0	4.90741969930869	5.51524474629044	0	0	0	0	0	0	0	0	0	0	0	0	0	0	0	0	0	0	6	Inf	Inf	0	0	0
0	0	0	0	0	0	0	0	0	0	0	0	0	4.2839966563652	4.60205999132796	5.0087739243075	0	0	0	5.07137886470784	5.2508745990369	5.23651959474851	5.14338588966739	0	0	0	0	0	0	0	0	4.44333573787743	0	0	0	0	0	0	0	0	4.47237009912866	NA	NA	NA	0	0	0
0	0	0	0	0	0	0	0	0	0	0	0	0	0	0	0	0	0	0	0	0	0	0	0	0	0	0	0	0	0	0	0	0	0	0	0	0	0	0	0	0	Inf	Inf	Inf	0	0	0
0	0	0	0	0	0	0	0	0	0	0	0	0	0	0	4.33724216831843	0	0	0	4.86213971784714	4.92252308049566	5.01091076080137	0	0	0	0	0	0	0	0	0	0	0	4.8569851997459	0	0	0	0	0	0	0	Inf	Inf	Inf	6	6	0
0	0	0	0	0	0	0	0	0	0	5.85387196432176	0	0	0	0	6.18045606445813	0	5.22676225311062	4.81253568470708	4.82148347626642	5.07049422407406	5.31397181107362	0	0	0	0	0	0	0	0	0	0	0	0	0	0	0	0	0	0	0	NA	NA	NA	0	0	0
0	0	0	0	0	0	0	0	0	0	0	0	0	4.48148606012211	4.46852108295774	4.56863623584101	0	0	0	4.98838727078058	5.25354484823568	5.16467096267724	5.24752131419274	0	0	0	0	0	0	0	0	0	0	0	0	0	0	0	0	0	0	6	Inf	Inf	0	0	0
4.85387196432176	0	0	4.46852108295774	0	0	0	0	0	0	0	0	0	4.4089353929735	5.14874165128092	5.15490195998574	0	4.96581287920655	0	4.92147068474565	4.98055136250636	5.37026429276714	5.30904235695506	0	0	0	0	0	0	0	0	4.71896663275227	0	0	0	0	0	0	0	0	4.33441900898205	Inf	Inf	Inf	0	0	0
4.36653154442041	0	0	4.50863830616573	0	0	0	0	0	0	0	0	0	0	0	5.04095860767891	0	5.09944171459046	0	4.95159704384726	5.22855951336009	6.31186505467651	6.27310985925818	0	0	0	0	0	0	0	0	4.43403418255333	0	4.36653154442041	0	0	0	0	0	0	0	6	6	6	6	0	0
0	0	0	0	0	0	0	0	0	0	0	0	0	0	0	0	0	0	0	0	0	5.43376290698312	5.05483188117969	0	0	0	0	0	0	0	0	0	0	0	0	0	0	0	0	0	0	6	6	6	0	0	0
0	0	0	0	0	0	0	0	0	0	0	0	0	0	0	4.2518119729938	0	0	0	0	0	0	0	0	0	0	0	0	4.64839692758087	0	0	0	0	0	0	0	0	0	0	0	0	Inf	Inf	Inf	0	0	0
0	0	0	0	0	0	0	0	0	0	0	0	0	4.3767507096021	4.4089353929735	4.82390874094432	0	5.22738495015083	0	0	0	5.25255711669716	4.62094842381563	0	0	4.19382002601611	0	0	0	0	0	4.61870437699617	0	0	0	0	0	0	0	0	4.41116827440579	6	6	6	6	0	0
0	0	0	0	0	0	0	0	0	0	0	0	0	0	0	4.3767507096021	0	0	0	0	0	5.69436922400303	5.03666558610983	0	0	0	0	0	0	0	0	0	0	0	0	0	0	0	0	0	0	6	Inf	Inf	0	0	0
0	0	0	0	0	0	0	0	0	0	0	0	0	0	0	4.32790214206428	0	0	0	5.3987768312501	0	5.39808117731980	5.396455091543	0	0	0	0	0	0	0	0	0	0	0	0	0	0	0	0	0	4.42250820016277	6	Inf	Inf	0	0	0
0	0	0	0	0	0	0	0	0	0	0	0	0	0	0	4.50863830616573	0	0	0	0	0	0	0	0	0	0	0	0	0	0	0	0	0	0	0	0	0	0	0	0	4.46852108295774	6	Inf	Inf	0	0	0
0	0	0	0	0	0	0	0	0	0	0	0	0	0	0	0	0	0	0	0	0	0	0	0	0	0	0	0	0	0	0	0	0	0	0	0	0	0	0	0	0	6	6	6	6	6	6
0	0	0	0	0	0	0	0	0	0	5.65757731917779	0	0	6.11918640771921	0	5.61978875828839	0	5.27500363565573	5.36644065508671	6.19776006670394	6.30935213425641	0	5.33501974493937	0	0	0	0	0	0	0	0	0	0	0	0	0	0	0	0	0	5.18309616062434	NA	NA	NA	6	0	0
0	0	0	0	0	0	0	0	0	0	0	0	0	4.32790214206428	4.53760200210104	4.25963731050576	0	0	0	0	0	4.91829272990265	5.13775528938812	0	0	0	0	0	0	0	0	4.47742536730882	0	0	0	0	0	0	0	0	0	6	6	6	6	6	0
0	0	0	4.36653154442041	4.95860731484177	0	0	0	0	0	5.69897000433602	0	0	4.85387196432176	0	5.44369749923271	0	0	5.16797674669261	0	0	0	0	0	0	0	0	5.15490195998574	0	0	0	0	0	0	0	0	0	0	0	0	0	Inf	Inf	Inf	0	0	0
0	0	0	0	0	0	0	0	0	4.23657200643706	0	0	0	4.13667713987954	0	0	0	0	0	4.77515628324483	4.83881174301774	5.27013895294945	0	0	0	0	0	0	0	0	0	0	0	0	0	0	0	0	0	0	0	Inf	Inf	Inf	6	6	0
0	0	0	4.29242982390206	0	0	0	0	0	0	0	0	0	4.42021640338319	0	4.88605664769316	0	0	0	0	0	5.37710242370523	5.09627532133351	0	0	0	0	0	0	0	0	0	0	0	0	0	0	0	0	0	0	Inf	Inf	Inf	0	0	0
0	0	0	0	0	0	0	0	0	0	0	0	0	0	0	0	0	0	0	0	0	0	4.87367373990506	5.29029765631621	0	0	0	0	0	0	0	0	0	0	0	0	0	0	0	0	0	6	6	6	6	6	0
0	0	0	0	0	0	0	0	0	0	0	0	0	0	0	0	0	0	0	0	0	0	0	0	0	0	0	0	0	0	0	0	0	0	0	0	0	0	0	0	0	Inf	Inf	Inf	0	0	0
0	0	0	0	0	0	0	0	0	0	0	0	0	5.18045606445813	0	0	0	0	0	5.12808280074452	5.17168174533764	4.99878567471382	0	0	0	0	0	0	0	0	5.17386038206409	0	0	0	0	0	0	0	0	0	0	Inf	Inf	Inf	0	0	0
0	4.3767507096021	0	4.2839966563652	4.85387196432176	0	0	0	0	0	0	0	0	4.4089353929735	0	4.95860731484177	4.38721614328026	0	0	5.1154821749042	0	5.14738583497561	0	0	0	0	0	0	0	0	0	0	0	0	0	0	0	0	0	0	4.31425826139774	NA	NA	NA	6	6	0
0	0	0	0	0	0	0	0	4.82390874094432	0	0	0	0	0	0	4.52287874528034	0	0	0	0	0	0	0	5.40857919489579	0	0	0	0	0	0	0	0	0	0	0	0	0	0	0	0	0	6	6	6	6	0	0
0	4.58502665202918	0	4.55284196865778	0	4.23657200643706	4.67778070526608	0	0	0	0	0	0	4.49485002168009	4.63827216398241	4.88605664769316	0	0	0	0	0	5.05726789950821	0	0	0	0	0	0	0	0	0	0	0	0	0	0	0	0	0	4.61618463401957	5.09963287134353	6	6	6	6	6	0
0	0	0	0	0	0	0	0	0	0	0	0	0	0	0	0	0	0	0	0	0	0	0	0	0	0	0	0	0	0	0	0	0	0	0	0	0	0	0	0	0	Inf	Inf	Inf	6	6	0
0	0	0	0	0	0	0	0	0	0	6.63827216398241	0	0	0	0	0	0	4.54033616297739	5.21654666311947	5.39839625745058	0	5.23506209139753	0	0	0	0	0	0	0	0	0	4.77031815768232	0	0	0	0	0	0	0	0	0	Inf	Inf	Inf	0	0	0
0	0	0	0	0	0	0	0	0	0	0	0	0	0	0	4.61978875828839	0	0	0	0	0	5.08155025759884	4.55559604425045	0	0	0	0	0	0	0	0	0	0	0	0	0	0	0	0	0	0	6	6	Inf	6	6	0
0	0	0	0	0	0	0	0	0	0	0	0	0	4.39794000867204	0	4.45593195564972	0	0	0	5.01777853272103	5.01646842916495	4.98263271644647	0	0	0	0	0	0	0	0	0	0	0	0	0	0	0	0	0	0	0	Inf	Inf	Inf	6	6	6
0	0	0	0	0	0	0	0	0	0	0	0	0	5.44369749923271	0	0	0	0	0	0	0	0	6.35978697435538	0	0	0	0	0	0	0	5.55595520408192	0	0	0	0	0	0	0	0	0	6.36653154442041	6	6	6	6	6	0
4.44369749923271	0	0	0	0	0	4.82390874094432	0	0	0	4.72124639904717	0	0	0	0	4.88605664769316	0	0	0	0	0	4.53242148959726	5.19219446772938	0	0	0	0	0	0	0	0	0	0	0	0	0	0	0	0	0	0	Inf	Inf	Inf	0	0	0
0	0	0	0	0	0	0	0	0	0	0	0	0	4.44369749923271	4.46852108295774	4.4089353929735	0	0	0	0	0	5.32864199655651	5.4711732516814	0	0	0	4.48545224733971	0	0	0	0	0	0	0	0	0	0	0	0	0	0	6	Inf	Inf	0	0	0
4.50863830616573	0	0	0	0	0	0	0	0	0	0	0	0	0	0	4.33724216831843	0	0	0	0	5.11736163830396	0	0	0	0	0	0	0	0	0	0	0	0	0	0	0	0	0	0	0	0	NA	NA	NA	NA	NA	NA
0	0	0	0	0	0	0	0	0	0	0	0	0	0	0	0	0	0	0	0	0	0	0	0	0	0	0	0	0	0	4.70597490590468	4.40904676481201	0	0	0	0	0	0	0	0	6.16877030613294	Inf	Inf	Inf	NA	NA	NA
4.33724216831843	0	0	0	0	0	0	0	0	0	0	0	0	5.20065945054642	0	5.46852108295774	0	0	0	5.22212388992519	4.89623047680633	5.24599587198937	5.28679516038529	0	0	0	0	0	0	0	0	4.67100914455057	0	0	0	0	0	0	0	0	0	Inf	Inf	Inf	6	0	0
0	0	0	0	0	0	5.30102999566398	0	6.44369749923271	6.33724216831843	5.74472749489669	0	0	5.30980391997149	0	5.38721614328026	0	0	4.55084570694612	4.87002024533029	0	5.27843668164252	5.21829487720304	0	0	0	0	0	0	0	0	0	0	0	0	0	0	0	0	0	0	Inf	Inf	Inf	6	6	6
4.74472749489669	0	5.0268721464003	4.30102999566398	0	0	0	0	4.52287874528034	4.65757731917779	4.49485002168009	0	0	4.36653154442041	4.88605664769316	5.39794000867204	0	5.08910891135547	0	5.22354580951782	4.99439055463972	5.68202019123846	5.83633184621733	0	0	0	0	0	5.15131834597605	0	0	5.49444306133618	0	0	0	0	0	0	0	0	0	Inf	Inf	Inf	0	0	0
0	0	0	0	0	0	0	0	0	0	0	0	0	0	0	4.35654732351381	0	0	0	0	0	0	0	0	0	0	0	0	0	0	0	0	0	0	0	0	0	0	0	0	0	NA	NA	NA	NA	NA	NA
0	0	0	4.30980391997149	0	0	0	0	0	0	0	0	0	0	0	4.88605664769316	0	0	0	0	0	5.24691509515340	0	0	0	0	0	0	0	0	0	0	0	0	0	0	0	0	0	0	0	6	6	6	0	0	0
0	0	0	0	0	0	0	0	0	4.19382002601611	0	0	0	0	0	0	0	0	0	0	0	0	0	0	0	0	0	0	0	0	0	0	0	0	0	0	0	0	0	0	0	6	6	6	6	6	6
0	0	0	0	0	0	0	0	0	4.11918640771921	0	0	0	0	0	0	0	0	0	5.32654593654058	0	5.23887687741262	0	0	0	0	0	0	0	0	0	0	0	0	0	0	0	0	0	0	0	6	6	6	NA	NA	NA
4.27572413039921	0	0	4.50863830616573	0	0	0	0	0	0	0	0	0	4.38721614328026	0	4.92081875395237	0	4.76464833682259	0	4.93085011015122	5.14800825203784	5.94661420018252	6.30521059399406	0	0	0	0	0	0	0	0	4.64493179365115	0	5.45345733652187	0	0	0	0	0	0	4.30364361126667	NA	NA	NA	6	6	0
0	0	0	4.61978875828839	0	0	0	0	0	0	4.38721614328026	0	0	4.31875876262441	4.36653154442041	4.82390874094432	0	0	0	0	0	5.29825936756279	0	0	0	0	0	0	0	0	0	0	0	0	0	0	0	0	0	0	5.09044397075882	Inf	Inf	Inf	NA	NA	NA
0	0	4.61978875828839	0	0	0	0	0	4.72124639904717	0	0	0	0	0	0	4.76955107862173	0	0	0	5.18248751578879	5.25271251601964	4.92099974769615	0	0	0	0	0	0	0	0	0	0	0	0	0	0	0	0	0	0	0	Inf	Inf	Inf	6	0	0
0	0	0	0	0	0	0	0	0	0	0	0	0	0	0	4.2839966563652	0	0	0	0	0	0	5.02009213822787	0	0	0	0	0	0	0	0	0	0	0	0	0	0	0	0	0	0	6	Inf	Inf	6	0	0
0	0	0	0	0	0	0	0	0	0	0	0	0	0	0	4.30102999566398	0	0	0	0	0	0	0	0	0	0	0	0	0	0	0	0	0	0	0	0	0	0	0	0	0	6	6	6	6	0	0
4.33724216831843	0	0	4.45593195564972	0	0	4.38721614328026	0	0	0	0	0	0	4.29242982390206	6.30102999566398	6.32790214206428	0	0	0	4.55564287434397	4.8994226972104	5.23125833149847	4.89483057200067	0	0	0	0	0	0	0	0	5.99439055463972	0	0	0	0	0	0	0	0	7.36957212497498	6	6	Inf	6	0	0
4.52287874528034	0	0	0	0	0	4.56863623584101	0	0	0	0	0	0	0	0	4.38721614328026	0	0	0	0	0	0	0	0	0	0	0	0	0	0	0	0	0	0	0	0	0	0	0	0	0	6	6	Inf	0	0	0
0	0	0	4.39794000867204	0	0	0	0	4.14266750356873	0	4.27572413039921	0	0	4.33724216831843	4.60205999132796	4.95860731484177	0	0	0	0	0	5.34003628672165	0	0	0	0	4.47224124747903	0	0	0	0	0	0	0	0	0	0	0	0	0	0	NA	NA	NA	NA	NA	NA
0	0	0	0	0	0	0	0	0	0	0	0	0	0	0	0	0	0	0	0	0	0	0	0	0	0	0	0	0	0	0	0	0	0	0	0	0	0	0	0	6.3045183235098	6	6	6	0	0	0
4.27572413039921	0	0	0	0	0	0	0	0	0	0	0	0	0	0	4.92081875395237	0	0	0	4.97835596391256	5.05704497733987	5.37005041730712	5.29333341452935	0	0	0	0	0	0	0	0	0	0	0	0	0	0	0	0	0	4.32057210338788	6	6	6	NA	NA	NA
0	0	0	0	0	0	0	0	0	0	0	0	0	0	0	0	0	0	0	4.95821268102825	0	0	0	0	4.5676722077384	0	0	0	0	0	0	0	0	0	0	0	0	0	0	0	0	Inf	Inf	Inf	6	6	0
0	0	0	0	0	0	0	0	0	0	0	0	0	0	0	4.34678748622466	0	0	0	0	0	4.8215410635478	4.8352308969908	0	0	0	0	0	0	0	0	0	0	0	0	0	0	0	0	0	0	NA	NA	NA	6	6	0
4.35654732351381	0	0	4.48148606012211	4.58502665202918	0	0	0	0	0	0	0	0	4.4089353929735	4.58502665202918	4.88605664769316	0	0	0	4.91969827320609	4.92288656769624	5.05097124234078	5.23484575169598	0	0	0	0	0	0	0	0	0	0	5.27327279097343	0	0	0	0	0	0	5.31247103878537	6	6	6	6	0	0
4.67778070526608	0	0	4.79588001734407	0	0	0	0	0	4.67778070526608	0	0	0	0	5.35654732351381	5.46852108295774	0	5.44583804693788	0	5.07055552830282	5.05081010769685	5.26673851864580	5.62163844320703	0	0	0	0	0	0	0	0	5.1350145393402	0	4.34872198600186	0	0	0	0	0	0	0	6	6	6	0	0	0
0	0	0	0	0	0	0	0	4.48148606012211	4.60205999132796	0	0	0	4.55284196865778	4.60205999132796	5.30980391997149	0	4.53737742509945	0	0	0	5.22006457391299	5.25071985585167	0	0	0	0	0	0	0	0	0	0	0	0	0	0	0	0	0	5.11069829749369	NA	NA	NA	NA	NA	NA
0	0	4.92081875395237	0	0	0	0	0	4.63827216398241	4.43179827593301	0	0	0	0	4.65757731917779	5.10790539730952	0	0	0	0	0	5.03515604520212	0	0	0	0	0	0	0	0	0	0	0	0	0	0	0	0	0	0	0	6	6	Inf	0	0	0
4.30980391997149	0	0	0	0	0	0	0	0	0	0	0	0	0	0	4.2839966563652	0	0	0	0	0	0	0	0	0	0	0	0	0	0	0	0	0	0	0	0	0	0	0	0	0	NA	NA	NA	0	0	0
0	0	0	4.45593195564972	4.88605664769316	0	0	0	0	0	4.19382002601611	0	0	4.33724216831843	4.63827216398241	5.00436480540245	0	5.09067401520604	0	5.02499580285591	5.37194841782883	6.19361649817583	6.28109161004302	0	0	0	0	0	0	0	0	4.95428594105913	0	0	0	0	0	0	0	0	4.58502665202918	6	6	6	0	0	0
0	0	0	4.30980391997149	0	0	0	4.1249387366083	4.13076828026902	4.20065945054642	0	0	0	4.22914798835786	0	0	0	0	0	0	0	0	0	0	0	0	0	0	0	0	0	0	0	0	0	0	0	0	0	0	0	Inf	Inf	Inf	6	6	0
0	0	0	0	0	0	0	0	0	0	0	0	0	4.23657200643706	0	4.30102999566398	0	0	0	0	0	0	0	0	0	0	0	0	0	0	0	0	0	0	0	0	0	0	0	0	0	Inf	Inf	Inf	NA	NA	NA
0	0	0	0	0	0	0	0	0	0	0	0	0	0	0	0	0	0	0	0	0	7.4597831810394	0	0	0	0	0	0	0	0	0	0	0	5.13846558914096	0	0	0	0	0	0	4.93930215964639	NA	NA	NA	6	0	0
0	0	0	0	0	0	0	0	0	0	0	0	0	4.26760624017703	4.22184874961636	4.31875876262441	0	0	0	0	0	5.28619036351572	4.90042293908329	0	0	0	0	0	0	0	0	0	0	0	0	0	0	0	0	0	0	6	Inf	Inf	0	0	0
0	0	0	0	0	0	0	0	0	0	0	0	0	4.34678748622466	0	4.38721614328026	0	0	0	0	0	0	0	0	0	0	0	0	0	0	0	0	0	0	0	0	0	0	0	0	0	Inf	Inf	Inf	0	0	0
0	0	0	0	0	0	0	0	0	0	0	0	0	5.55284196865778	0	5.31875876262441	0	5.23639982034957	0	5.40221708667657	6.22318989292899	5.60263363873471	6.1169805459879	0	0	4.34678748622466	0	0	0	0	0	4.49512154058978	0	5.65169513695184	5.431798275933	0	0	0	0	4.59687947882418	4.38933983691012	6	6	Inf	6	6	0
0	0	0	4.44369749923271	0	0	0	0	0	0	0	0	0	0	4.85387196432176	4.92081875395237	0	0	0	4.87260360922339	4.94271435558178	5.18448866263724	4.96014982225034	0	0	0	0	0	0	0	0	0	0	0	0	0	0	0	0	0	0	NA	NA	NA	0	0	0
0	0	0	0	0	0	0	0	0	0	0	0	0	0	0	4.32790214206428	0	0	0	4.99383357451457	5.01611222276645	5.03057010843489	0	0	0	0	0	0	0	0	0	0	0	0	0	0	0	0	0	0	4.67366413907125	6	6	6	0	0	0
0	0	0	0	0	0	0	0	0	0	0	0	0	0	5	5.0087739243075	0	5.19979172901519	0	5.08808636482901	5.14451113091695	5.16767634062228	5.80604102198081	0	0	0	0	0	0	0	0	5.33105526554227	0	5.71444269099223	0	0	0	0	0	0	0	6	Inf	Inf	6	0	0
0	0	0	0	0	0	0	0	0	0	0	0	0	4.4089353929735	0	4.3767507096021	0	0	0	0	5.1626451841225	4.94073959587827	0	0	0	4.56863623584101	0	0	0	0	0	0	0	6.05354773498693	0	0	0	0	4.54363396687096	0	5.17069622716897	6	6	6	6	6	6
0	0	0	0	0	0	0	0	0	0	0	0	0	5.82390874094432	5.65757731917779	5.63827216398241	0	0	0	0	0	5.31721433790865	5.31262266702166	0	0	0	0	0	0	0	0	0	0	0	0	0	0	0	0	0	0	Inf	Inf	Inf	0	0	0
