# Supplementary material for: Using Nuclear Receptor Activity to Stratify Hepatocarcinogens
Source: PLoS One. 2011 Feb 14;6(2):e14584. doi: 10.1371/journal.pone.0014584 (PMC3038857; doi:10.1371/journal.pone.0014584)
Supplement: Dataset S3 — Description of all chemicals used in the analysis. (0.05 MB TXT) [file pone.0014584.s004.txt]

# Dataset S3: Chemical information 
# Columns:
# iupac_name - IUPAC formal name of chemical 
# synonym - Synonym for chemical
# casrn - CAS registry number for chemical 
# smiles - SMILES string representation of chemical structure 
"iupac_name"	"synonym"	"casrn"	"smiles"
"4,4\-(2,2,2-trichloroethane-1,1-diyl)diphenol"	"2,2-Bis(4-hydroxyphenyl)-1,1,1-trichloroethane (HPTE)"	"2971-36-0"	"C(C(C1C=CC(=CC=1)O)C2C=CC(=CC=2)O)(Cl)(Cl)Cl"
"(2,4-dichlorophenoxy)acetic acid"	"2,4-Dichlorophenoxyacetic acid (2,4-D)"	"94-75-7"	"ClC1=C(C=CC(=C1)Cl)OCC(=O)O"
"4-(2,4-dichlorophenoxy)butanoic acid"	"2,4-DB"	"94-82-6"	"OC(CCCOC1=CC=C(Cl)C=C1Cl)=O"
"dipropyl pyridine-2,5-dicarboxylate"	"2,5-Pyridinedicarboxylic acid, dipropyl ester"	"136-45-8"	"O=C(OCCC)C1=CC=C(C(OCCC)=O)N=C1"
"biphenyl-2-ol"	"2-Phenylphenol"	"90-43-7"	"OC1=C(C=CC=C1)C2=CC=CC=C2"
"3-iodoprop-2-yn-1-yl butylcarbamate"	"3-Iodo-2-propynylbutylcarbamate"	"55406-53-6"	"O=C(NCCCC)OCC#CI"
"3-iodoprop-2-yn-1-yl butylcarbamate"	"3-Iodo-2-propynylbutylcarbamate"	"55406-53-6"	"O=C(NCCCC)OCC#CI"
"6-chloro-N-ethyl-1,3,5-triazine-2,4-diamine"	"6-Deisopropylatrazine"	"1007-28-9"	"ClC1=NC(NCC)=NC(N)=N1"
"(2aE,4E,8E)-(5\S,6S,6\R,7S,11R,13S,15S,17aR,20R,20aR,20bS)-6\-((S)-sec-Butyl)-5\,6,6\,7,10,11,14,15,17a,20,20a,20b-dodecahydro-20,20b-dihydroxy-5\,6,8,19-tetramethyl-17-oxospiro(11,15-methano-2H,13H,17H-furo(4,3,2-pq)(2,6)benzodioxacyclooctadecin-13,2\-(2H)pyran)-7-yl 2,6-dideoxy-4-O-(2,6-dideoxy-3-O-methyl-alpha-L-arabino-hexopyranosyl)-3-O-methyl-alpha-L-arabino-hexopyranoside"	"Abamectin"	"71751-41-2"	"CO[C@H]1C[C@@H](O[C@@H](C)[C@@H]1O)O[C@@H]2[C@@H](OC)C[C@@H](O[C@H]2C)O[C@@H]3C(C)=CC[C@@H]7C[C@H](OC(=O)[C@@H]4/C=C(/C)[C@@H](O)[C@H]5OC/C(=CC=C[C@@H]3C)[C@@]45O)C[C@]6(/C=C[C@H](C)[C@H](O6)[C@@H](C)CC)O7"
"O,S-dimethyl acetylamidothiophosphate"	"Acephate"	"30560-19-1"	"O=C(C)NP(=O)(OC)SC"
"(1E)-N-[(6-chloropyridin-3-yl)methyl]-N\-cyano-N-methylethanimidamide"	"Acetamiprid"	"135410-20-7"	"ClC(C=C1)=NC=C1CN(C)/C(C)=N/C#N"
"2-chloro-N-(ethoxymethyl)-N-(2-ethyl-6-methylphenyl)acetamide"	"Acetochlor"	"34256-82-1"	"ClCC(=O)N(COCC)c1c(C)cccc1CC"
"S-methyl 1,2,3-benzothiadiazole-7-carbothioate"	"Acibenzolar-S-Methyl"	"135158-54-2"	"O=C(SC)C1=CC=CC2=C1SN=N2"
"5-{[2-chloro-4-(trifluoromethyl)phenyl]oxy}-2-nitrobenzoic acid"	"Acifluorfen"	"50594-66-6"	"OC(=O)C1=C(C=CC(=C1)OC2=CC=C(C=C2Cl)C(F)(F)F)[N+](=O)[O-]"
"2-chloro-N-(2,6-diethylphenyl)-N-[(methyloxy)methyl]acetamide"	"Alachlor"	"15972-60-8"	"C1(CC)=CC=CC(CC)=C1N(COC)C(=O)CCl"
"(1E)-2-methyl-2-(methylthio)propanal O-[(methylamino)carbonyl]oxime"	"Aldicarb"	"116-06-3"	"CC(C=NOC(=O)NC)(SC)C"
"N-ethyl-N\-isopropyl-6-(methylthio)-1,3,5-triazine-2,4-diamine"	"Ametryn"	"834-12-8"	"CSc1nc(NCC)nc(NC(C)C)n1"
"N\-(2,4-dimethylphenyl)-N-{(E)-[(2,4-dimethylphenyl)imino]methyl}-N-methylimidoformamide"	"Amitraz"	"33089-61-1"	"Cc2cc(C)ccc2/N=C/N(C)/C=N/c1ccc(C)cc1C"
"4,6-dichloro-N-(2-chlorophenyl)-1,3,5-triazin-2-amine"	"Anilazine"	"101-05-3"	"ClC1=NC(=NC(=N1)NC2=CC=CC=C2Cl)Cl"
"methyl [(4-aminophenyl)sulfonyl]carbamate"	"Asulam"	"3337-71-1"	"O=C(NS(=O)(C1=CC=C(N)C=C1)=O)OC"
"6-chloro-N-ethyl-N\-isopropyl-1,3,5-triazine-2,4-diamine"	"Atrazine"	"1912-24-9"	"ClC1=NC(=NC(=N1)NC(C)C)NCC"
"S-[(6-chloro-2-oxo[1,3]oxazolo[4,5-b]pyridin-3(2H)-yl)methyl] O,O-dimethyl thiophosphate"	"Azamethiphos"	"35575-96-3"	"O=P(OC)(SCN2C1=NC=C(Cl)C=C1OC2=O)OC"
"O,O-dimethyl S-[(4-oxo-1,2,3-benzotriazin-3(4H)-yl)methyl] dithiophosphate"	"Azinphos-methyl"	"86-50-0"	"O=C1C2=C(C=CC=C2)N=NN1CSP(=S)(OC)OC"
"methyl (2E)-2-(2-{[6-(2-cyanophenoxy)pyrimidin-4-yl]oxy}phenyl)-3-methoxyacrylate"	"Azoxystrobin"	"131860-33-8"	"N#CC1=CC=CC=C1OC2=NC=NC(OC3=CC=CC=C3/C(C(OC)=O)=COC)=C2"
"2,2-dimethyl-1,3-benzodioxol-4-yl methylcarbamate"	"Bendiocarb"	"22781-23-3"	"O=C(NC)OC1=CC=CC2=C1OC(C)(C)O2"
"N-butyl-N-ethyl-2,6-dinitro-4-(trifluoromethyl)aniline"	"Benfluralin"	"1861-40-1"	"[O-][N+](=O)c1cc(cc([N+]([O-])=O)c1N(CCCC)CC)C(F)(F)F"
"methyl {1-[(butylamino)carbonyl]-1H-benzimidazol-2-yl}carbamate"	"Benomyl"	"17804-35-2"	"CCCCNC(=O)n1c2ccccc2nc1NC(=O)OC"
"methyl 2-{[({[(4,6-dimethoxypyrimidin-2-yl)amino]carbonyl}amino)sulfonyl]methyl}benzoate"	"Bensulfuron-methyl"	"83055-99-6"	"O=C(Nc1nc(cc(OC)n1)OC)NS(=O)(=O)Cc2ccccc2C(=O)OC"
"O,O-diisopropyl S-{2-[(phenylsulfonyl)amino]ethyl} dithiophosphate"	"Bensulide"	"741-58-2"	"S(=O)(=O)(C1=CC=CC=C1)NCCSP(=S)(OC(C)C)OC(C)C"
"O,O-diisopropyl S-{2-[(phenylsulfonyl)amino]ethyl} dithiophosphate"	"Bensulide"	"741-58-2"	"S(=O)(=O)(C1=CC=CC=C1)NCCSP(=S)(OC(C)C)OC(C)C"
"O,O-diisopropyl S-{2-[(phenylsulfonyl)amino]ethyl} dithiophosphate"	"Bensulide"	"741-58-2"	"S(=O)(=O)(C1=CC=CC=C1)NCCSP(=S)(OC(C)C)OC(C)C"
"3-isopropyl-1H-2,1,3-benzothiadiazin-4(3H)-one 2,2-dioxide"	"Bentazone"	"25057-89-0"	"CC(C)N1C(=O)c2ccccc2NS1(=O)=O"
"isopropyl 2-(4-methoxybiphenyl-3-yl)hydrazinecarboxylate"	"Bifenazate"	"149877-41-8"	"O=C(NNC1=C(OC)C=CC(C2=CC=CC=C2)=C1)OC(C)C"
"(2-methylbiphenyl-3-yl)methyl 3-[(1Z)-2-chloro-3,3,3-trifluoroprop-1-en-1-yl]-2,2-dimethylcyclopropanecarboxylate"	"Bifenthrin"	"82657-04-3"	"O=C(OCC2=CC=CC(C3=CC=CC=C3)=C2C)C1C(C)(C)C1/C=C(Cl)/C(F)(F)F"
"4,4\-propane-2,2-diyldiphenol"	"Bisphenol A"	"80-05-7"	"C(C1C=CC(=CC=1)O)(C2=CC=C(C=C2)O)(C)C"
"boric acid"	"Boric acid"	"10043-35-3"	"OB(O)O"
"2-chloro-N-(4\-chlorobiphenyl-2-yl)nicotinamide"	"Boscalid"	"188425-85-6"	"O=C(NC3=C(C=CC=C3)C2=CC=C(Cl)C=C2)C1=C(Cl)N=CC=C1"
"5-bromo-6-methyl-3-(1-methylpropyl)pyrimidine-2,4(1H,3H)-dione"	"Bromacil"	"314-40-9"	"BrC1=C(C)NC(=O)N(C(C)CC)C1=O"
"3,5-dibromo-4-hydroxybenzonitrile"	"Bromoxynil"	"1689-84-5"	"C1=C(Br)C(O)=C(Br)C=C1C#N"
"(2Z)-2-(tert-butylimino)-3-isopropyl-5-phenyl-1,3,5-thiadiazinan-4-one"	"Buprofezin"	"69327-76-0"	"O=C1N(C(C)C)/C(SCN1C2=CC=CC=C2)=N/C(C)(C)C"
"N-(butoxymethyl)-2-chloro-N-(2,6-diethylphenyl)acetamide"	"Butachlor"	"23184-66-9"	"O=C(CCl)N(COCCCC)C1=C(CC)C=CC=C1CC"
"2-(allyloxy)-1,1-dimethyl-2-oxoethyl 2-chloro-5-[3-methyl-2,6-dioxo-4-(trifluoromethyl)-3,6-dihydropyrimidin-1(2H)-yl]benzoate"	"Butafenacil"	"134605-64-4"	"O=C(OC(C(OCC=C)=O)(C)C)C1=C(Cl)C=CC(N2C(N(C)C(C(F)(F)F)=CC2=O)=O)=C1"
"N-sec-butyl-4-tert-butyl-2,6-dinitroaniline"	"Butralin"	"33629-47-9"	"[O-][N+](C1=CC(C(C)(C)C)=CC([N+]([O-])=O)=C1NC(C)CC)=O"
"S-ethyl diisobutylthiocarbamate"	"Butylate"	"2008-41-5"	"CC(C)CN(CC(C)C)C(=O)SCC"
"dimethylarsinic acid"	"Cacodylic acid"	"75-60-5"	"C[As](=O)(C)O"
"2-[(trichloromethyl)thio]-3a,4,7,7a-tetrahydro-1H-isoindole-1,3(2H)-dione"	"Captan"	"133-06-2"	"O=C1N(C(=O)C2C1CC=CC2)SC(Cl)(Cl)Cl"
"naphthalen-1-yl methylcarbamate"	"Carbaryl"	"63-25-2"	"O=C(OC1=C2C(=CC=C1)C=CC=C2)NC"
"2-methyl-N-phenyl-5,6-dihydro-1,4-oxathiine-3-carboxamide"	"Carboxin"	"5234-68-4"	"O=C(Nc1ccccc1)C=2SCCOC=2C"
"ethyl 2-chloro-3-{2-chloro-5-[4-(difluoromethyl)-3-methyl-5-oxo-4,5-dihydro-1H-1,2,4-triazol-1-yl]-4-fluorophenyl}propanoate"	"Carfentrazone-ethyl"	"128639-02-1"	"O=C2N(N=C(C)N2C(F)F)C1=CC(CC(Cl)C(OCC)=O)=C(Cl)C=C1F"
"O,O-diethyl O-(1,2,2,2-tetrachloroethyl) thiophosphate"	"Chlorethoxyfos"	"54593-83-8"	"P(OC(C(Cl)(Cl)Cl)Cl)(=S)(OCC)OCC"
"5-amino-4-chloro-2-phenylpyridazin-3(2H)-one"	"Chloridazon"	"1698-60-8"	"O=C1N(C2=CC=CC=C2)N=CC(N)=C1Cl"
"1,4-dichloro-2,5-dimethoxybenzene"	"Chloroneb"	"2675-77-6"	"O(C)c1cc(Cl)c(OC)cc1Cl"
"2,4,5,6-tetrachloroisophthalonitrile"	"Chlorothalonil"	"1897-45-6"	"ClC1=C(C(=C(C(=C1C#N)Cl)Cl)Cl)C#N"
"1-methylethyl (3-chlorophenyl)carbamate"	"Chlorpropham"	"101-21-3"	"O=C(NC1=CC=CC(=C1)Cl)OC(C)C"
"diethyl 3,5,6-trichloropyridin-2-yl phosphate"	"Chlorpyrifos oxon"	"5598-15-2"	"O=P(OCC)(OCC)OC1=NC(Cl)=C(Cl)C=C1Cl"
"O,O-dimethyl O-(3,5,6-trichloropyridin-2-yl) thiophosphate"	"Chlorpyrifos-methyl"	"5598-13-0"	"S=P(OC)(OC)OC1=NC(Cl)=C(Cl)C=C1Cl"
"2-chloro-N-{[(4-methoxy-6-methyl-1,3,5-triazin-2-yl)amino]carbonyl}benzenesulfonamide"	"Chlorsulfuron"	"64902-72-3"	"Cc2nc(NC(=O)NS(=O)(=O)c1ccccc1Cl)nc(OC)n2"
"2-chloro-N-{[(4-methoxy-6-methyl-1,3,5-triazin-2-yl)amino]carbonyl}benzenesulfonamide"	"Chlorsulfuron"	"64902-72-3"	"Cc2nc(NC(=O)NS(=O)(=O)c1ccccc1Cl)nc(OC)n2"
"(1S,2R,4R)-1-methyl-2-[(2-methylbenzyl)oxy]-4-(propan-2-yl)-7-oxabicyclo[2.2.1]heptane"	"Cinmethylin"	"87818-31-3"	"C[C@@]1([C@H](OCC3=C(C)C=CC=C3)C2)CC[C@@]2(C(C)C)O1"
"2-[(1,1,2,2-tetrachloroethyl)thio]-3a,4,7,7a-tetrahydro-1H-isoindole-1,3(2H)-dione"	"Captafol"	"2425-06-1"	"C12C(C(=O)N(C1=O)SC(C(Cl)Cl)(Cl)Cl)CC=C/C2"
"prop-2-yn-1-yl (2R)-2-{4-[(5-chloro-3-fluoropyridin-2-yl)oxy]phenoxy}propanoate"	"Clodinafop-propargyl"	"105512-06-9"	"O=C(OCC#C)[C@H](OC1=CC=C(OC2=NC=C(Cl)C=C2F)C=C1)C"
"3,6-bis(2-chlorophenyl)-1,2,4,5-tetrazine"	"Clofentezine"	"74115-24-5"	"Clc3ccccc3c1nnc(nn1)c2ccccc2Cl"
"2-(2-chlorobenzyl)-4,4-dimethylisoxazolidin-3-one"	"Clomazone"	"81777-89-1"	"O=C1N(CC(C=CC=C2)=C2Cl)OCC(C)1C"
"2-(3-chlorophenoxy)propanoic acid"	"Cloprop"	"101-10-0"	"O=C(O)C(OC1=CC(Cl)=CC=C1)C"
"3,6-dichloropyridine-2-carboxylic acid"	"Clopyralid"	"1702-17-6"	"O=C(O)C1=C(Cl)C=CC(Cl)=N1"
"3,6-dichloropyridine-2-carboxylic acid - 2-aminoethanol (1:1)"	"Clopyralid-olamine"	"57754-85-5"	"O=C(O)C1=C(Cl)C=CC(Cl)=N1.OCCN"
"2-benzyl-4-chlorophenol"	"Clorophene"	"120-32-1"	"OC1=C(C=C(C=C1)Cl)CC2=CC=CC=C2"
"1-[(2-chloro-1,3-thiazol-5-yl)methyl]-3-methyl-2-nitroguanidine"	"Clothianidin"	"210880-92-5"	"ClC(S1)=NC=C1CN/C(NC)=N/[N+]([O-])=O"
"O-(3-chloro-4-methyl-2-oxo-2H-chromen-7-yl) O,O-diethyl thiophosphate"	"Coumaphos"	"56-72-4"	"CC1=C(Cl)C(=O)OC2=C1C=CC(=C2)OP(=S)(OCC)OCC"
"cyanamide"	"Cyanamide"	"420-04-2"	"N#CN"
"2-{[4-chloro-6-(ethylamino)-1,3,5-triazin-2-yl]amino}-2-methylpropanenitrile"	"Cyanazine"	"21725-46-2"	"Clc1nc(NCC)nc(NC(C)(C)C#N)n1"
"4-chloro-2-cyano-N,N-dimethyl-5-(4-methylphenyl)-1H-imidazole-1-sulfonamide"	"Cyazofamid"	"120116-88-3"	"O=S(N1C(C#N)=NC(Cl)=C1C2=CC=C(C)C=C2)(N(C)C)=O"
"1-[(2,4-dichlorophenyl)carbamoyl]cyclopropanecarboxylic acid"	"Cyclanilide"	"113136-77-9"	"O=C(NC2=CC=C(Cl)C=C2Cl)C1(C(O)=O)CC1"
"S-ethyl cyclohexyl(ethyl)thiocarbamate"	"Cycloate"	"1134-23-2"	"O=C(N(CC)C1CCCCC1)SCC"
"(S)-cyano(4-fluoro-3-phenoxyphenyl)methyl (1R,3S)-3-(2,2-dichlorovinyl)-2,2-dimethylcyclopropanecarboxylate"	"Cyfluthrin"	"68359-37-5"	"N#C[C@H](C2=CC=C(F)C(OC3=CC=CC=C3)=C2)O[C@@]([C@H]1C(C)(C)[C@@H]1/C=C(Cl)Cl)=O"
"butyl (2R)-2-[4-(4-cyano-2-fluorophenoxy)phenoxy]propanoate"	"Cyhalofop-butyl"	"122008-85-9"	"O=C([C@H](OC1=CC=C(OC2=C(F)C=C(C#N)C=C2)C=C1)C)OCCCC"
"(2E)-2-cyano-N-(ethylcarbamoyl)-2-(methoxyimino)acetamide"	"Cymoxanil"	"57966-95-7"	"O=C(NC(NCC)=O)/C(C#N)=N/OC"
"cyano(3-phenoxyphenyl)methyl 3-(2,2-dichlorovinyl)-2,2-dimethylcyclopropanecarboxylate"	"Cypermethrin"	"52315-07-8"	"N#CC(C2=CC=CC(OC3=CC=CC=C3)=C2)OC(C1C(C)(C)C1/C=C(Cl)/Cl)=O"
"2-(4-chlorophenyl)-3-cyclopropyl-1-(1H-1,2,4-triazol-1-yl)butan-2-ol"	"Cyproconazole"	"94361-06-5"	"ClC1=CC=C(C(CN2C=NC=N2)(C(C)C3CC3)O)C=C1"
"4-cyclopropyl-6-methyl-N-phenylpyrimidin-2-amine"	"Cyprodinil"	"121552-61-2"	"CC1=NC(NC3=CC=CC=C3)=NC(C2CC2)=C1"
"N2-cyclopropyl-1,3,5-triazine-2,4,6-triamine"	"Cyromazine"	"66215-27-8"	"Nc2nc(N)nc(NC1CC1)n2"
"4-(2,2-dimethylhydrazino)-4-oxobutanoic acid"	"Daminozide"	"1596-84-5"	"O=C(CCC(=O)O)NN(C)C"
"3,5-dimethyl-1,3,5-thiadiazinane-2-thione"	"Dazomet"	"533-74-4"	"CN1CN(C)CSC1=S"
"3-allyl-2-methyl-4-oxocyclopent-2-en-1-yl 2,2-dimethyl-3-(2-methylprop-1-en-1-yl)cyclopropanecarboxylate"	"d-cis,trans-Allethrin"	"584-79-2"	"O=C(OC(C2)C(C)=C(C2=O)CC=C)C1C(C)(C)C1C=C(C)/C"
"O,O-diethyl O-[6-methyl-2-(1-methylethyl)pyrimidin-4-yl] thiophosphate"	"Diazinon"	"333-41-5"	"S=P(OC1=NC(=NC(=C1)C)C(C)C)(OCC)OCC"
"diethyl 2-isopropyl-6-methylpyrimidin-4-yl phosphate"	"Diazoxon"	"962-58-3"	"O=P(OCC)(OC1=NC(C(C)C)=NC(C)=C1)OCC"
"dibutyl phthalate"	"Dibutyl phthalate"	"84-74-2"	"C1=CC=C(C(=O)OCCCC)C(=C1)C(=O)OCCCC"
"dibutyl phthalate"	"Dibutyl phthalate"	"84-74-2"	"C1=CC=C(C(=O)OCCCC)C(=C1)C(=O)OCCCC"
"3,6-dichloro-2-methoxybenzoic acid"	"Dicamba"	"1918-00-9"	"COc1c(c(Cl)ccc1Cl)C(O)=O"
"2,6-dichlorobenzonitrile"	"Dichlobenil"	"1194-65-6"	"N#CC(C(Cl)=CC=C1)=C1Cl"
"2,6-dichloro-4-nitroaniline"	"Dichloran"	"99-30-9"	"O=[N+](C1=CC(=C(C(=C1)Cl)N)Cl)[O-]"
"2-(2,4-dichlorophenoxy)propanoic acid"	"Dichlorprop"	"120-36-5"	"ClC1=C(OC(C)C(O)=O)C=CC(Cl)=C1"
"2,2-dichloroethenyl dimethyl phosphate"	"Dichlorvos"	"62-73-7"	"O=P(OC=C(Cl)Cl)(OC)OC"
"methyl 2-[4-(2,4-dichlorophenoxy)phenoxy]propanoate"	"Diclofop-methyl"	"51338-27-3"	"ClC1=CC(Cl)=CC=C1OC2=CC=C(OC(C)C(OC)=O)C=C2"
"methyl 2-[4-(2,4-dichlorophenoxy)phenoxy]propanoate"	"Diclofop-methyl"	"51338-27-3"	"ClC1=CC(Cl)=CC=C1OC2=CC=C(OC(C)C(OC)=O)C=C2"
"methyl 2-[4-(2,4-dichlorophenoxy)phenoxy]propanoate"	"Diclofop-methyl"	"51338-27-3"	"ClC1=CC(Cl)=CC=C1OC2=CC=C(OC(C)C(OC)=O)C=C2"
"N-(2,6-dichlorophenyl)-5-ethoxy-7-fluoro[1,2,4]triazolo[1,5-c]pyrimidine-2-sulfonamide"	"Diclosulam"	"145701-21-9"	"O=S(C2=NN1C(OCC)=NC(F)=CC1=N2)(NC3=C(Cl)C=CC=C3Cl)=O"
"2,2,2-trichloro-1,1-bis(4-chlorophenyl)ethanol"	"Dicofol"	"115-32-2"	"OC(C1=CC=C(C=C1)Cl)(C2=CC=C(C=C2)Cl)C(Cl)(Cl)Cl"
"(1E)-3-(dimethylamino)-1-methyl-3-oxoprop-1-en-1-yl dimethyl phosphate"	"Dicrotophos"	"141-66-2"	"O=P(OC(/C)=C/C(=O)N(C)C)(OC)OC"
"2-{[(2-ethylhexyl)oxy]carbonyl}benzoic acid"	"Phthalic acid, mono-2-ethylhexyl ester"	"4376-20-9"	"CCCCC(CC)COC(=O)c1ccccc1C(O)=O"
"bis(2-ethylhexyl) phthalate"	"Diethylhexyl phthalate"	"117-81-7"	"O=C(C1=C(C=CC=C1)C(=O)OCC(CCCC)CC)OCC(CCCC)CC"
"N,N-diethyl-3-methylbenzamide"	"Diethyltoluamide"	"134-62-3"	"CCN(CC)C(=O)C1=CC=CC(C)=C1"
"1-({2-[2-chloro-4-(4-chlorophenoxy)phenyl]-4-methyl-1,3-dioxolan-2-yl}methyl)-1H-1,2,4-triazole"	"Difenoconazole"	"119446-68-3"	"ClC(C=C(OC4=CC=C(Cl)C=C4)C=C3)=C3C2(OC(C)CO2)CN1N=CN=C1"
"1,2-dimethyl-3,5-diphenyl-1H-pyrazol-2-ium methyl sulfate"	"Difenzoquat metilsulfate"	"43222-48-6"	"C[N+]1=C(C2=CC=CC=C2)C=C(C3=CC=CC=C3)N1C.O=S([O-])(OC)=O"
"2-chloro-N-(2,4-dimethyl-3-thienyl)-N-(2-methoxy-1-methylethyl)acetamide"	"Dimethenamid"	"87674-68-8"	"O=C(CCl)N(C(C)COC)C1=C(C)SC=C1C"
"O,O-dimethyl S-[2-(methylamino)-2-oxoethyl] dithiophosphate"	"Dimethoate"	"60-51-5"	"S=P(SCC(=O)NC)(OC)OC"
"4-[(2E)-3-(4-chlorophenyl)-3-(3,4-dimethoxyphenyl)prop-2-enoyl]morpholine"	"Dimethomorph"	"110488-70-5"	"ClC2=CC=C(C=C2)/C(C3=CC(OC)=C(OC)C=C3)=CC(N1CCOCC1)=O"
"dimethyl phthalate"	"Dimethyl phthalate"	"131-11-3"	"C1(=C(C(=O)OC)C=CC=C1)C(=O)OC"
"(1E)-1-(2,4-dichlorophenyl)-4,4-dimethyl-2-(1H-1,2,4-triazol-1-yl)pent-1-en-3-ol"	"Diniconazole"	"83657-24-3"	"OC(C(C)(C)C)/C(N2N=CN=C2)=CC1=C(Cl)C=C(Cl)C=C1"
"N-phenylaniline"	"Diphenylamine"	"122-39-4"	"C1=CC=CC=C1NC2=CC=CC=C2"
"6,7-dihydrodipyrido[1,2-a:2\,1\-c]pyrazinediium dibromide"	"Diquat dibromide"	"85-00-7"	"[N+]1(C=CC=C2)=C2C3=[N+](C=CC=C3)CC1.[Br-].[Br-]"
"O,O-diethyl S-[2-(ethylthio)ethyl] dithiophosphate"	"Disulfoton"	"298-04-4"	"CCOP(OCC)(=S)SCCSCC"
"S3,S5-dimethyl 2-(difluoromethyl)-4-isobutyl-6-(trifluoromethyl)pyridine-3,5-dicarbothioate"	"Dithiopyr"	"97886-45-8"	"O=C(SC)C1=C(C(F)F)N=C(C(F)(F)F)C(C(SC)=O)=C1CC(C)C"
"3-(3,4-dichlorophenyl)-1,1-dimethylurea"	"Diuron"	"330-54-1"	"ClC1=C(C=CC(=C1)NC(=O)N(C)C)Cl"
"(1S)-2-methyl-4-oxo-3-prop-2-en-1-ylcyclopent-2-en-1-yl (1R,3R)-2,2-dimethyl-3-(2-methylprop-1-en-1-yl)cyclopropanecarboxylate"	"S-Bioallethrin"	"28434-00-6"	"O=[C@](O[C@@H](C2)C(C)=C(C2=O)CC=C)[C@H]1C(C)(C)[C@@H]1/C=C(C)/C"
"(2aE,4E,5\S,6S,6\R,7S,8E,11R,13S,15S,17aR,20R,20aR,20bS)-20,20b-dihydroxy-5\,6,8,19-tetramethyl-6\-[(1S)-1-methylpropyl]-17-oxo-5\,6,6\,10,11,14,15,17,17a,20,20a,20b-dodecahydro-2H,7H-spiro[11,15-methanofuro[4,3,2-pq][2,6]benzodioxacyclooctadecine-13,2\-pyran]-7-yl 2,6-dideoxy-3-O-methyl-4-O-[2,4,6-trideoxy-3-O-methyl-4-(methylammonio)-a-L-arabino-hexopyranosyl]-a-L-arabino-hexopyranoside benzoate"	"Emamectin benzoate"	"155569-91-8"	"O=C([C@@](C=C6C)([H])[C@@]/4(O)[C@]([C@@H]6O)([H])OCC4=C/C=C/[C@@H]5C)O[C@@H](C3)C[C@@]2(O[C@@]([C@@]([H])(C)CC)([H])[C@@H](C)C=C2)O[C@]3([H])C/C=C(C)/[C@H]5O[C@H]1C[C@H](OC)[C@@H](O[C@H]7C[C@H](OC)[C@@H]([NH2+]C)[C@H](C)O7)[C@H](C)O1.O=C([O-])C8=CC=CC=C8"
"6,7,8,9,10,10-hexachloro-1,5,5a,6,9,9a-hexahydro-6,9-methano-2,4,3-benzodioxathiepine 3-oxide"	"Endosulfan"	"115-29-7"	"O=S1OCC(C3(Cl)C(Cl)=C(Cl)C(Cl)2C(Cl)3Cl)C2CO1"
"S-ethyl dipropylthiocarbamate"	"EPTC"	"759-94-4"	"CCCN(CCC)C(=O)SCC"
"S-ethyl dipropylthiocarbamate"	"EPTC"	"759-94-4"	"CCCN(CCC)C(=O)SCC"
"(S)-cyano(3-phenoxyphenyl)methyl (2S)-2-(4-chlorophenyl)-3-methylbutanoate"	"Esfenvalerate"	"66230-04-4"	"O=C(O[C@H](C#N)C2=CC=CC(OC3=CC=CC=C3)=C2)[C@@H]([C@H](C)C)C1=CC=C(Cl)C=C1"
"N-ethyl-N-(2-methylprop-2-en-1-yl)-2,6-dinitro-4-(trifluoromethyl)aniline"	"Ethalfluralin"	"55283-68-6"	"[O-][N+](C1=CC(C(F)(F)F)=CC([N+]([O-])=O)=C1N(CC)CC(C)=C)=O"
"methyl 2-[({[4-ethoxy-6-(methylamino)-1,3,5-triazin-2-yl]carbamoyl}amino)sulfonyl]benzoate"	"Ethametsulfuron methyl"	"97780-06-8"	"O=C(OC)C1=C(S(=O)(NC(NC2=NC(OCC)=NC(NC)=N2)=O)=O)C=CC=C1"
"(2-chloroethyl)phosphonic acid"	"Ethephon"	"16672-87-0"	"ClCCP(O)(=O)O"
"2-ethoxy-3,3-dimethyl-2,3-dihydro-1-benzofuran-5-yl methanesulfonate"	"Ethofumesate"	"26225-79-6"	"O=S(OC2=CC1=C(C=C2)OC(OCC)C(C)1C)(C)=O"
"O-ethyl S,S-dipropyl dithiophosphate"	"Ethoprop"	"13194-48-4"	"O=P(SCCC)(OCC)SCCC"
"imidazolidine-2-thione"	"Ethylenethiourea"	"96-45-7"	"S=C1NCCN1"
"4-(4-tert-butyl-2-ethoxyphenyl)-2-(2,6-difluorophenyl)-4,5-dihydro-1,3-oxazole"	"Etoxazole"	"153233-91-1"	"FC2=C(C(F)=CC=C2)C1=NC(C3=C(OCC)C=C(C(C)(C)C)C=C3)CO1"
"5-ethoxy-3-(trichloromethyl)-1,2,4-thiadiazole"	"Etridiazole"	"2593-15-9"	"ClC(Cl)(Cl)C1=NSC(OCC)=N1"
"3-anilino-5-methyl-5-(4-phenoxyphenyl)-1,3-oxazolidine-2,4-dione"	"Famoxadone"	"131807-57-3"	"O=C(OC(C2=CC=C(OC3=CC=CC=C3)C=C2)1C)N(NC4=CC=CC=C4)C1=O"
"(5S)-3-anilino-5-methyl-2-(methylthio)-5-phenyl-3,5-dihydro-4H-imidazol-4-one"	"Fenamidone"	"161326-34-7"	"O=C1N(NC2=CC=CC=C2)C(SC)=N[C@@]([C@@]3=CC=CC=C3)1C"
"ethyl 3-methyl-4-(methylthio)phenyl isopropylamidophosphate"	"Fenamiphos"	"22224-92-6"	"Cc1cc(ccc1SC)OP(=O)(NC(C)C)OCC"
"(2-chlorophenyl)(4-chlorophenyl)pyrimidin-5-ylmethanol"	"Fenarimol"	"60168-88-9"	"OC(C2=CN=CN=C2)(C3=CC=C(Cl)C=C3)C1=CC=CC=C1Cl"
"4-(4-chlorophenyl)-2-phenyl-2-(1H-1,2,4-triazol-1-ylmethyl)butanenitrile"	"Fenbuconazole"	"114369-43-6"	"ClC1=CC=C(CCC(C#N)(CN3N=CN=C3)C2=CC=CC=C2)C=C1"
"N-(2,3-dichloro-4-hydroxyphenyl)-1-methylcyclohexanecarboxamide"	"Fenhexamid"	"126833-17-8"	"O=C(NC2=C(Cl)C(Cl)=C(O)C=C2)C1(C)CCCCC1"
"O,O-dimethyl O-(3-methyl-4-nitrophenyl) thiophosphate"	"Fenitrothion"	"122-14-5"	"S=P(OC)(OC)OC1=CC=C([N+]([O-])=O)C(C)=C1"
"ethyl 2-{4-[(6-chloro-1,3-benzoxazol-2-yl)oxy]phenoxy}propanoate"	"Fenoxaprop-ethyl"	"66441-23-4"	"O=C(OCC)C(OC1=CC=C(OC2=NC3=C(C=C(Cl)C=C3)O2)C=C1)C"
"ethyl 2-{4-[(6-chloro-1,3-benzoxazol-2-yl)oxy]phenoxy}propanoate"	"Fenoxaprop-ethyl"	"66441-23-4"	"O=C(OCC)C(OC1=CC=C(OC2=NC3=C(C=C(Cl)C=C3)O2)C=C1)C"
"ethyl [2-(4-phenoxyphenoxy)ethyl]carbamate"	"Fenoxycarb"	"72490-01-8"	"O=C(NCCOC1=CC=C(OC2=CC=CC=C2)C=C1)OCC"
"cyano(3-phenoxyphenyl)methyl 2,2,3,3-tetramethylcyclopropanecarboxylate"	"Fenpropathrin"	"39515-41-8"	"O=C(OC(C#N)c2cccc(Oc1ccccc1)c2)C3C(C)(C)C3(C)C"
"tert-butyl 4-[({[(1E)-(1,3-dimethyl-5-phenoxy-1H-pyrazol-4-yl)methylene]amino}oxy)methyl]benzoate"	"(Z,E)-Fenpyroximate"	"111812-58-9"	"O=C(OC(C)(C)C)C2=CC=C(C=C2)CO/N=C/C(C(C)=N1)=C(OC3=CC=CC=C3)N1C"
"O,O-dimethyl O-[3-methyl-4-(methylthio)phenyl] thiophosphate"	"Fenthion"	"55-38-9"	"S=P(OC1=CC(=C(C=C1)SC)C)(OC)OC"
"triphenylstannanol"	"Fentin"	"76-87-9"	"O[Sn](C1=CC=CC=C1)(C2=CC=CC=C2)C3=CC=CC=C3"
"5-amino-1-[2,6-dichloro-4-(trifluoromethyl)phenyl]-4-[(trifluoromethyl)sulfinyl]-1H-pyrazole-3-carbonitrile"	"Fipronil"	"120068-37-3"	"NC(N(N=C2C#N)C1=C(Cl)C=C(C(F)(F)F)C=C1Cl)=C2S(C(F)(F)F)=O"
"butyl 2-(4-{[5-(trifluoromethyl)pyridin-2-yl]oxy}phenoxy)propanoate"	"Fluazifop-butyl"	"69806-50-4"	"O=C(OCCCC)C(C)OC(C=C2)=CC=C2OC1=NC=C(C=C1)C(F)(F)F"
"butyl (2R)-2-(4-{[5-(trifluoromethyl)pyridin-2-yl]oxy}phenoxy)propanoate"	"Fluazifop-P-butyl"	"79241-46-6"	"O=C(OCCCC)[C@H](OC1=CC=C(OC2=CC=C(C(F)(F)F)C=N2)C=C1)C"
"3-chloro-N-[3-chloro-2,6-dinitro-4-(trifluoromethyl)phenyl]-5-(trifluoromethyl)pyridin-2-amine"	"Fluazinam"	"79622-59-6"	"ClC1=C(NC2=C([N+]([O-])=O)C(Cl)=C(C(F)(F)F)C=C2[N+]([O-])=O)N=CC(C(F)(F)F)=C1"
"4-(2,2-difluoro-1,3-benzodioxol-4-yl)-1H-pyrrole-3-carbonitrile"	"Fludioxonil"	"131341-86-1"	"FC3(F)OC(C(O3)=CC=C2)=C2C1=CNC=C1C#N"
"N-(4-fluorophenyl)-N-isopropyl-2-{[5-(trifluoromethyl)-1,3,4-thiadiazol-2-yl]oxy}acetamide"	"Flufenacet"	"142459-58-3"	"O=C(COC2=NN=C(C(F)(F)F)S2)N(C(C)C)C1=CC=C(F)C=C1"
"ethyl {2-chloro-4-fluoro-5-[5-methyl-6-oxo-4-(trifluoromethyl)pyridazin-1(6H)-yl]phenoxy}acetate"	"Flufenpyr-ethyl"	"188489-07-8"	"ClC1=CC(F)=C(N2N=CC(C(F)(F)F)=C(C)C2=O)C=C1OCC(OCC)=O"
"N-(2-chloro-6-fluorobenzyl)-N-ethyl-2,6-dinitro-4-(trifluoromethyl)aniline"	"Flumetralin"	"62924-70-3"	"ClC1=C(CN(CC)C2=C([N+]([O-])=O)C=C(C(F)(F)F)C=C2[N+]([O-])=O)C(F)=CC=C1"
"N-(2,6-difluorophenyl)-5-methyl[1,2,4]triazolo[1,5-a]pyrimidine-2-sulfonamide"	"Flumetsulam"	"98967-40-9"	"FC1=CC=CC(F)=C1NS(=O)(C3=NN2C=CC(C)=NC2=N3)=O"
"pentyl [2-chloro-5-(1,3-dioxo-1,3,4,5,6,7-hexahydro-2H-isoindol-2-yl)-4-fluorophenoxy]acetate"	"Flumiclorac-pentyl"	"87546-18-7"	"O=C(C3=C2CCCC3)N(C2=O)C1=CC(OCC(OCCCCC)=O)=C(Cl)C=C1F"
"2-(7-fluoro-3-oxo-4-prop-2-yn-1-yl-3,4-dihydro-2H-1,4-benzoxazin-6-yl)-4,5,6,7-tetrahydro-1H-isoindole-1,3(2H)-dione"	"Flumioxazin"	"103361-09-7"	"FC1=CC(OCC2=O)=C(N2CC#C)C=C1N3C(C4=C(CCCC4)C3=O)=O"
"1,1-dimethyl-3-[3-(trifluoromethyl)phenyl]urea"	"Fluometuron"	"2164-17-2"	"O=C(NC1=CC=CC(=C1)C(F)(F)F)N(C)C"
"(E)-(2-{[6-(2-chlorophenoxy)-5-fluoropyrimidin-4-yl]oxy}phenyl)(5,6-dihydro-1,4,2-dioxazin-3-yl)methanone O-methyloxime"	"Fluoxastrobin"	"361377-29-9"	"ClC1=C(OC2=NC=NC(OC3=C(C(C4=NOCCO4)=N/OC)C=CC=C3)=C2F)C=CC=C1"
"[(4-amino-3,5-dichloro-6-fluoropyridin-2-yl)oxy]acetic acid"	"Fluroxypyr"	"69377-81-7"	"NC1=C(Cl)C(F)=NC(OCC(O)=O)=C1Cl"
"1-methylheptyl [(4-amino-3,5-dichloro-6-fluoropyridin-2-yl)oxy]acetate"	"Fluroxypyr-meptyl"	"81406-37-3"	"FC1=C(Cl)C(N)=C(Cl)C(OCC(OC(C)CCCCCC)=O)=N1"
"1-[[Bis(4-fluorophenyl)methylsilyl]methyl]-1H-1,2,4-triazole"	"Flusilazole"	"85509-19-9"	"C[Si](Cn1cncn1)(c2ccc(F)cc2)c3ccc(F)cc3"
"methyl [(2-chloro-4-fluoro-5-{[(1Z)-3-oxotetrahydro[1,3,4]thiadiazolo[3,4-a]pyridazin-1-ylidene]amino}phenyl)thio]acetate"	"Fluthiacet-methyl"	"117337-19-6"	"O=C(CSC1=C(Cl)C=C(F)C(/N=C(SC3=O)/N2N3CCCC2)=C1)OC"
"N-(3-isopropoxyphenyl)-2-(trifluoromethyl)benzamide"	"Flutolanil"	"66332-96-5"	"CC(C)Oc1cccc(c1)NC(=O)c2ccccc2C(F)(F)F"
"2-[(trichloromethyl)thio]-1H-isoindole-1,3(2H)-dione"	"Folpet"	"133-07-3"	"O=C1N(C(=O)C2=C1C=CC=C2)SC(Cl)(Cl)Cl"
"2-({[(4,6-dimethoxypyrimidin-2-yl)carbamoyl]amino}sulfonyl)-4-formamido-N,N-dimethylbenzamide"	"Foramsulfuron"	"173159-57-4"	"O=C(NS(=O)(C2=C(C(N(C)C)=O)C=CC(NC=O)=C2)=O)NC1=NC(OC)=CC(OC)=N1"
"1-(2-chloropyridin-4-yl)-3-phenylurea"	"Forchlorfenuron"	"68157-60-8"	"O=C(NC2=CC=CC=C2)NC1=CC(Cl)=NC=C1"
"3-{[(E)-(dimethylamino)methylidene]amino}phenyl methylcarbamate hydrochloride"	"Formetanate hydrochloride"	"23422-53-9"	"O=C(NC)OC1=CC=CC(/N=C/N(C)C)=C1.Cl"
"S-sec-butyl O-ethyl (2-oxo-1,3-thiazolidin-3-yl)phosphonothioate"	"Fosthiazate"	"98886-44-3"	"O=P(SC(C)CC)(N(CCS1)C1=O)OCC"
"methyl 3-chloro-5-{[(4,6-dimethoxypyrimidin-2-yl)carbamoyl]sulfamoyl}-1-methyl-1H-pyrazole-4-carboxylate"	"Halosulfuron-methyl"	"100784-20-1"	"O=C(NC2=NC(OC)=CC(OC)=N2)NS(C1=C(C(OC)=O)C(Cl)=NN1C)(=O)=O"
"2-(2,4-dichlorophenyl)-1-(1H-1,2,4-triazol-1-yl)hexan-2-ol"	"Hexaconazole"	"79983-71-4"	"ClC1=CC(Cl)=CC=C1C(CCCC)(O)CN2C=NC=N2"
"3-cyclohexyl-6-(dimethylamino)-1-methyl-1,3,5-triazine-2,4(1H,3H)-dione"	"Hexazinone"	"51235-04-2"	"O=C2/N=C(N(C)C(=O)N2C1CCCCC1)N(C)C"
"(4S,5S)-5-(4-chlorophenyl)-N-cyclohexyl-4-methyl-2-oxo-1,3-thiazolidine-3-carboxamide"	"Hexythiazox"	"78587-05-0"	"C[C@H]2[C@@H](SC(=O)N2C(=O)NC1CCCCC1)c3ccc(Cl)cc3"
"sec-butyl 2-(2-hydroxyethyl)piperidine-1-carboxylate"	"Icaridin"	"119515-38-7"	"O=C(OC(C)CC)N1C(CCO)CCCC1"
"1-[2-(allyloxy)-2-(2,4-dichlorophenyl)ethyl]-1H-imidazole"	"Imazalil"	"35554-44-0"	"Clc2ccc(C(OCC=C)Cn1ccnc1)c(Cl)c2"
"2-(4-isopropyl-4-methyl-5-oxo-4,5-dihydro-1H-imidazol-2-yl)-5-(methoxymethyl)nicotinic acid"	"Imazamox"	"114311-32-9"	"O=C1NC(C2=NC=C(COC)C=C2C(O)=O)=NC(C)1C(C)C"
"2-(5-isopropyl-5-methyl-4-oxo-4,5-dihydro-1H-imidazol-2-yl)-5-methylnicotinic acid"	"Imazapic"	"104098-48-8"	"O=C(O)C1=CC(C)=CN=C1C2=NC(C(C(C)C)(C)N2)=O"
"2-(4-isopropyl-4-methyl-5-oxo-4,5-dihydro-1H-imidazol-2-yl)nicotinic acid"	"Imazapyr"	"81334-34-1"	"O=C1NC(C2=NC=CC=C2C(O)=O)=NC(C)1C(C)C"
"2-(4-isopropyl-4-methyl-5-oxo-4,5-dihydro-1H-imidazol-2-yl)quinoline-3-carboxylic acid"	"Imazaquin"	"81335-37-7"	"OC(=O)c2cc3ccccc3nc2C=1NC(=O)C(C)(N=1)C(C)C"
"5-ethyl-2-(4-isopropyl-4-methyl-5-oxo-4,5-dihydro-1H-imidazol-2-yl)nicotinic acid"	"Imazethapyr"	"81335-77-5"	"OC(=O)c2cc(cnc2C=1NC(=O)C(C)(N=1)C(C)C)CC"
"(2E)-1-[(6-chloropyridin-3-yl)methyl]-N-nitroimidazolidin-2-imine"	"Imidacloprid"	"138261-41-3"	"ClC(C=C2)=NC=C2CN1/C(NCC1)=N/[N+]([O-])=O"
"methyl (4aS)-7-chloro-2-{(methoxycarbonyl)[4-(trifluoromethoxy)phenyl]carbamoyl}-2,5-dihydroindeno[1,2-e][1,3,4]oxadiazine-4a(3H)-carboxylate"	"Indoxacarb"	"173584-44-6"	"O=C(N(C(C=C4)=CC=C4OC(F)(F)F)C(OC)=O)N1N=C(C(C=CC(Cl)=C3)=C3C2)[C@@]2([C@](OC)=O)OC1"
"sodium {[5-iodo-2-(methoxycarbonyl)phenyl]sulfonyl}[(4-methoxy-6-methyl-1,3,5-triazin-2-yl)carbamoyl]azanide"	"Iodosulfuron-methyl-sodium"	"144550-36-7"	"O=C(OC)C1=C(S(=O)([N-]C(NC2=NC(OC)=NC(C)=N2)=O)=O)C=C(I)C=C1.[Na+]"
"3-(3,5-dichlorophenyl)-N-isopropyl-2,4-dioxoimidazolidine-1-carboxamide"	"Iprodione"	"36734-19-7"	"O=C2N(c1cc(Cl)cc(Cl)c1)C(=O)CN2C(=O)NC(C)C"
"O-(5-chloro-1-isopropyl-1H-1,2,4-triazol-3-yl) O,O-diethyl thiophosphate"	"Isazofos"	"42509-80-8"	"S=P(OCC)(OCC)OC1=NN(C(C)C)C(Cl)=N1"
"N-[3-(1-ethyl-1-methylpropyl)isoxazol-5-yl]-2,6-dimethoxybenzamide"	"Isoxaben"	"82558-50-7"	"CCC(C)(CC)c2cc(NC(=O)c1c(OC)cccc1OC)on2"
"(5-cyclopropylisoxazol-4-yl)[2-(methylsulfonyl)-4-(trifluoromethyl)phenyl]methanone"	"Isoxaflutole"	"141112-29-0"	"O=C(C3=C(S(=O)(C)=O)C=C(C(F)(F)F)C=C3)C1=C(C2CC2)ON=C1"
"2-ethoxy-1-methyl-2-oxoethyl 5-[2-chloro-4-(trifluoromethyl)phenoxy]-2-nitrobenzoate"	"Lactofen"	"77501-63-4"	"Clc2cc(ccc2Oc1cc(C(=O)OC(C)C(=O)OCC)c(cc1)[N+]([O-])=O)C(F)(F)F"
"(1r,2R,3S,4r,5R,6S)-1,2,3,4,5,6-hexachlorocyclohexane"	"Lindane"	"58-89-9"	"Cl[C@@H]1[C@@H](Cl)[C@H](Cl)[C@H](Cl)[C@@H](Cl)[C@@H]1Cl"
"N\-(3,4-dichlorophenyl)-N-methoxy-N-methylurea"	"Linuron"	"330-55-2"	"Clc1ccc(NC(=O)N(C)OC)cc1Cl"
"diethyl 2-[(dimethoxyphosphoryl)thio]succinate"	"Malaoxon"	"1634-78-2"	"O=C(C(SP(=O)(OC)OC)CC(=O)OCC)OCC"
"diethyl 2-[(dimethoxyphosphorothioyl)thio]succinate"	"Malathion"	"121-75-5"	"O=C(C(SP(=S)(OC)OC)CC(=O)OCC)OCC"
"1,2-dihydropyridazine-3,6-dione"	"Maleic hydrazide"	"123-33-1"	"O=C1C=CC(=O)NN1"
"manganese(2+) ethane-1,2-diylbis(dithiocarbamate) zinc ethane-1,2-diylbis(dithiocarbamate)"	"Mancozeb"	"8018-01-7"	"S=C([S-])NCCNC([S-])=S.S=C([S-])NCCNC([S-])=S.[Zn+2].[Mn+2]"
"manganese(2+) ethane-1,2-diylbis(dithiocarbamate)"	"Maneb"	"12427-38-2"	"[Mn+2].[S-]C(=S)NCCNC(=S)[S-]"
"(4-chloro-2-methylphenoxy)acetic acid"	"MCPA"	"94-74-6"	"O=C(O)COC1=C(C)C=C(Cl)C=C1"
"1,1-dimethylpiperidinium chloride"	"Mepiquat chloride"	"24307-26-4"	"[Cl-].C[N+]1(C)CCCCC1"
"methyl 2-({[(4,6-dimethoxypyrimidin-2-yl)carbamoyl]amino}sulfonyl)-4-{[(methylsulfonyl)amino]methyl}benzoate"	"Mesosulfuron-methyl"	"208465-21-8"	"O=C(OC)C1=C(S(=O)(NC(NC2=NC(OC)=CC(OC)=N2)=O)=O)C=C(CNS(=O)(C)=O)C=C1"
"2-[4-(methylsulfonyl)-2-nitrobenzoyl]cyclohexane-1,3-dione"	"Mesotrione"	"104206-82-8"	"O=C1C(C(C2=C([N+]([O-])=O)C=C(S(=O)(C)=O)C=C2)=O)C(CCC1)=O"
"methyl 2-[(2,6-dimethylphenyl)(methoxyacetyl)amino]propanoate"	"Metalaxyl"	"57837-19-1"	"Cc1cccc(C)c1N(C(=O)COC)C(C)C(=O)OC"
"sodium methylcarbamodithioate trihydrate"	"Metam-sodium hydrate"	"6734-80-1"	"CNC([S-])=S.[Na+].O.O.O"
"O,S-dimethyl amidothiophosphate"	"Methamidophos"	"10265-92-6"	"NP(=O)(OC)SC"
"S-[(5-methoxy-2-oxo-1,3,4-thiadiazol-3(2H)-yl)methyl] O,O-dimethyl dithiophosphate"	"Methidathion"	"950-37-8"	"S=P(SCN1C(=O)SC(=N1)OC)(OC)OC"
"methyl (1E)-N-{[(methylamino)carbonyl]oxy}ethanimidothioate"	"Methomyl"	"16752-77-5"	"CSC(C)=NOC(=O)NC"
"1,1\-(2,2,2-trichloroethane-1,1-diyl)bis[4-(methyloxy)benzene]"	"Methoxychlor"	"72-43-5"	"ClC(C(C1=CC=C(C=C1)OC)C2=CC=C(C=C2)OC)(Cl)Cl"
"N\-tert-butyl-N\-(3,5-dimethylbenzoyl)-3-methoxy-2-methylbenzohydrazide"	"Methoxyfenozide"	"161050-58-4"	"O=C(NN(C(C)(C)C)C(C2=CC(C)=CC(C)=C2)=O)C1=C(C)C(OC)=CC=C1"
"2-methoxyethanol"	"Methyl cellusolve"	"109-86-4"	"OCCOC"
"2-(methoxycarbonyl)benzoic acid"	"Methyl hydrogen phthalate"	"4376-18-5"	"O=C(OC)C(C=CC=C1)=C1C(O)=O"
"(methylimino)(thioxo)methane"	"Methyl isothiocyanate"	"556-61-6"	"S=C=NC"
"methylene bis(thiocyanate)"	"Methylene bis(thiocyanate)"	"6317-18-6"	"C(SC#N)SC#N"
"zinc ethane-1,2-diylbis(dithiocarbamate)"	"Metiram-zinc"	"9006-42-2"	"S=C([S-])NCCNC([S-])=S.[Zn+2]"
"2-chloro-N-(2-ethyl-6-methylphenyl)-N-(2-methoxy-1-methylethyl)acetamide"	"Metolachlor"	"51218-45-2"	"N(C1C(=CC=CC=1CC)C)(C(=O)CCl)C(COC)C"
"4-amino-6-tert-butyl-3-(methylthio)-1,2,4-triazin-5(4H)-one"	"Metribuzin"	"21087-64-9"	"NN1C(=O)/C(=NN=C1SC)C(C)(C)C"
"methyl 2-[({[(4-methoxy-6-methyl-1,3,5-triazin-2-yl)amino]carbonyl}amino)sulfonyl]benzoate"	"Metsulfuron-methyl"	"74223-64-6"	"Cc2nc(NC(=O)NS(=O)(=O)c1ccccc1C(=O)OC)nc(OC)n2"
"methyl (2E)-3-[(dimethoxyphosphoryl)oxy]but-2-enoate"	"Mevinphos"	"7786-34-7"	"O=C(OC)C=C(OP(OC)(OC)=O)/C"
"2-(2-ethylhexyl)-3a,4,7,7a-tetrahydro-1H-4,7-methanoisoindole-1,3(2H)-dione"	"MGK"	"113-48-4"	"O=C(N3CC(CC)CCCC)C1C(C3=O)C2CC1C=C2"
"(2aE,4E,5\S,6R,6\R,8E,11R,13R,15S,17aR,20R,20aR,20bS)-6\-ethyl-20,20b-dihydroxy-5\,6,8,19-tetramethyl-3\,4\,5\,6,6\,7,10,11,14,15,17a,20,20a,20b-tetradecahydro-2H,17H-spiro[11,15-methanofuro[4,3,2-pq][2,6]benzodioxacyclooctadecine-13,2\-pyran]-17-one"	"Milbemectin (mix of >70 percent Milbemycin A4 CAS 51596-11-3; <30 percent Milbemycin A3 CAS 51596-10-2)"	"51596-11-3"	"O=C2O[C@H]4C[C@@](O[C@]5(O[C@H](CC)[C@@H](C)CC5)C4)([H])C/C=C(C)/C[C@@H](C)/C=C/C=C1CO[C@@]3([H])[C@@](O)/1[C@]([H])2C=C(C)[C@H]3O"
"S-ethyl azepane-1-carbothioate"	"Molinate"	"2212-67-1"	"O=C(SCC)N1CCCCCC1"
"2-(butoxycarbonyl)benzoic acid"	"Monobutyl phthalate"	"131-70-4"	"O=C(OCCCC)C(C=CC=C1)=C1C(O)=O"
"dimethyl (1E)-1-methyl-3-(methylamino)-3-oxoprop-1-en-1-yl phosphate"	"Monocrotophos"	"6923-22-4"	"O=P(OC)(OC)O/C(C)=C([H])/C(NC)=O"
"2-(4-chlorophenyl)-2-(1H-1,2,4-triazol-1-ylmethyl)hexanenitrile"	"Myclobutanil"	"88671-89-0"	"Clc1ccc(cc1)C(CCCC)(Cn2cncn2)C#N"
"1,2-dibromo-2,2-dichloroethyl dimethyl phosphate"	"Naled"	"300-76-5"	"O=P(OC)(OC)OC(Br)C(Cl)(Cl)Br"
"N,N-diethyl-2-(1-naphthyloxy)propanamide"	"Napropamide"	"15299-99-7"	"CCN(CC)C(=O)C(C)Oc2cccc1ccccc12"
"5-chloro-N-(2-chloro-4-nitrophenyl)-2-hydroxybenzamide"	"Niclosamide"	"50-65-7"	"O=C(NC2=CC=C([N+]([O-])=O)C=C2Cl)C1=C(O)C=CC(Cl)=C1"
"2-chloro-6-(trichloromethyl)pyridine"	"Nitrapyrin"	"1929-82-4"	"ClC(Cl)(C1=NC(Cl)=CC=C1)Cl"
"4-chloro-5-(methylamino)-2-[3-(trifluoromethyl)phenyl]pyridazin-3(2H)-one"	"Norflurazon"	"27314-13-2"	"FC(F)(F)c1cc(ccc1)N2N=C/C(NC)=C(/Cl)C2=O"
"N-({3-chloro-4-[1,1,2-trifluoro-2-(trifluoromethoxy)ethoxy]phenyl}carbamoyl)-2,6-difluorobenzamide"	"Novaluron"	"116714-46-6"	"O=C(C(C(F)=CC=C1)=C1F)NC(NC2=CC(Cl)=C(C=C2)OC(F)(F)C(F)OC(F)(F)F)=O"
"4-(dipropylamino)-3,5-dinitrobenzenesulfonamide"	"Oryzalin"	"19044-88-3"	"[O-][N+](=O)c1cc(cc([N+]([O-])=O)c1N(CCC)CCC)S(N)(=O)=O"
"5-tert-butyl-3-(2,4-dichloro-5-isopropoxyphenyl)-1,3,4-oxadiazol-2(3H)-one"	"Oxadiazon"	"19666-30-9"	"O=C2OC(=N/N2c1cc(OC(C)C)c(Cl)cc1Cl)C(C)(C)C"
"methyl (1Z)-2-(dimethylamino)-N-{[(methylamino)carbonyl]oxy}-2-oxoethanimidothioate"	"Oxamyl"	"23135-22-0"	"O=C(C(=NOC(=O)NC)SC)N(C)C"
"oxetan-3-yl 2-({[(4,6-dimethylpyrimidin-2-yl)carbamoyl]amino}sulfonyl)benzoate"	"Oxasulfuron"	"144651-06-9"	"O=C(OC2COC2)C1=C(S(=O)(NC(NC3=NC(C)=CC(C)=N3)=O)=O)C=CC=C1"
"2-chloro-1-(3-ethoxy-4-nitrophenoxy)-4-(trifluoromethyl)benzene"	"Oxyfluorfen"	"42874-03-3"	"Clc2cc(ccc2Oc1ccc([N+]([O-])=O)c(OCC)c1)C(F)(F)F"
"(4S,4aR,5S,5aR,6S,12aS)-4-(dimethylamino)-3,5,6,10,12,12a-hexahydroxy-6-methyl-1,11-dioxo-1,4,4a,5,5a,6,11,12a-octahydrotetracene-2-carboxamide dihydrate"	"Oxytetracycline dihydrate"	"6153-64-6"	"O=C1[C@](C(O)=C2[C@@]3([H])[C@@](O)(C)C4=C(C(O)=CC=C4)C2=O)(O)[C@]([C@H]3O)([H])[C@H](N(C)C)C(O)=C1C(N)=O.O.O"
"(2S,3S)-1-(4-chlorophenyl)-4,4-dimethyl-2-(1H-1,2,4-triazol-1-yl)pentan-3-ol"	"Paclobutrazol"	"76738-62-0"	"O[C@H]([C@H](Cc1ccc(Cl)cc1)n2cncn2)C(C)(C)C"
"O,O-diethyl O-(4-nitrophenyl) thiophosphate"	"Parathion"	"56-38-2"	"S=P(OC1=CC=C(C=C1)[N+](=O)[O-])(OCC)OCC"
"O,O-dimethyl O-(4-nitrophenyl) thiophosphate"	"Parathion-methyl"	"298-00-0"	"S=P(OC1=CC=C(C=C1)[N+](=O)[O-])(OC)OC"
"N-(1-ethylpropyl)-3,4-dimethyl-2,6-dinitroaniline"	"Pendimethalin"	"40487-42-1"	"[O-][N+](=O)c1c(C)c(C)cc([N+]([O-])=O)c1NC(CC)CC"
"2-(2,2-difluoroethoxy)-N-(5,8-dimethoxy[1,2,4]triazolo[1,5-c]pyrimidin-2-yl)-6-(trifluoromethyl)benzenesulfonamide"	"Penoxsulam"	"219714-96-2"	"FC(F)(F)C1=C(S(=O)(NC3=NN2C(OC)=NC=C(OC)C2=N3)=O)C(OCC(F)F)=CC=C1"
"1,1,2,2,3,3,4,4,5,5,6,6,7,7,8,8,8-heptadecafluorooctane-1-sulfonic acid"	"Perfluorooctane sulfonic acid"	"1763-23-1"	"O=S(C(F)(F)C(F)(F)C(F)(F)C(F)(F)C(F)(F)C(F)(F)C(F)(F)C(F)(F)F)(O)=O"
"pentadecafluorooctanoic acid"	"Perfluorooctanoic acid"	"335-67-1"	"O=C(O)C(F)(F)C(F)(F)C(F)(F)C(F)(F)C(F)(F)C(F)(F)C(F)(F)F"
"[3-(phenyloxy)phenyl]methyl 3-(2,2-dichloroethenyl)-2,2-dimethylcyclopropanecarboxylate"	"Permethrin"	"52645-53-1"	"C1=CC=C(OC2=CC=CC=C2)C=C1COC(=O)C3C(C)(C)C3C=C(Cl)Cl"
"2-phenoxyethanol"	"Phenoxyethanol"	"122-99-6"	"C1=CC=CC=C1OCCO"
"S-[(6-chloro-2-oxo-1,3-benzoxazol-3(2H)-yl)methyl] O,O-diethyl dithiophosphate"	"Phosalone"	"2310-17-0"	"CCOP(=S)(OCC)SCN1c2ccc(Cl)cc2OC1=O"
"4-amino-3,5,6-trichloropyridine-2-carboxylic acid"	"Picloram"	"1918-02-1"	"ClC1=C(Cl)N=C(C(O)=O)C(Cl)=C1N"
"5-{[(2-{[2-(butyloxy)ethyl]oxy}ethyl)oxy]methyl}-6-propyl-1,3-benzodioxole"	"Piperonyl butoxide"	"51-03-6"	"CCCC1=CC2=C(C=C1COCCOCCOCCCC)OCO2"
"2-(dimethylamino)-5,6-dimethylpyrimidin-4-yl dimethylcarbamate"	"Pirimicarb"	"23103-98-2"	"O=C(N(C)C)OC(N=C(N(C)C)N=C1C)=C1C"
"O-[2-(diethylamino)-6-methylpyrimidin-4-yl] O,O-dimethyl thiophosphate"	"Pirimiphos-methyl"	"29232-93-7"	"CCN(CC)c1nc(C)cc(OP(=S)(OC)OC)n1"
"(1R)-2-methyl-4-oxo-3-prop-2-yn-1-ylcyclopent-2-en-1-yl (1S,3S)-2,2-dimethyl-3-(2-methylprop-1-en-1-yl)cyclopropanecarboxylate"	"Prallethrin"	"23031-36-9"	"O=[C@](O[C@H](C2)C(C)=C(CC#C)C2=O)[C@@H]1C(C)(C)[C@H]1/C=C(C)/C"
"methyl 2-[({[4,6-bis(difluoromethoxy)pyrimidin-2-yl]carbamoyl}amino)sulfonyl]benzoate"	"Primisulfuron-methyl"	"86209-51-0"	"O=C(OC)C1=C(S(=O)(NC(NC2=NC(OC(F)F)=CC(OC(F)F)=N2)=O)=O)C=CC=C1"
"N-propyl-N-[2-(2,4,6-trichlorophenoxy)ethyl]-1H-imidazole-1-carboxamide"	"Prochloraz"	"67747-09-5"	"O=C(N(CCOc1c(Cl)cc(Cl)cc1Cl)CCC)n2ccnc2"
"2,6-dinitro-N,N-dipropyl-4-(trifluoromethyl)benzene-1,3-diamine"	"Prodiamine"	"29091-21-2"	"NC1=C(C(F)(F)F)C=C([N+]([O-])=O)C(N(CCC)CCC)=C1[N+]([O-])=O"
"O-(4-bromo-2-chlorophenyl) O-ethyl S-propyl thiophosphate"	"Profenofos"	"41198-08-7"	"O=P(SCCC)(OCC)OC(C=C1)=C(Cl)C=C1Br"
"calcium bis(3,5-dioxo-4-propionylcyclohexanecarboxylate)"	"Prohexadione-calcium"	"127277-53-6"	"[O-]C(C(CC1=O)CC(C1C(CC)=O)=O)=O.[O-]C(C(CC2=O)CC(C2C(CC)=O)=O)=O.[Ca+2]"
"N,N\-diisopropyl-6-methoxy-1,3,5-triazine-2,4-diamine"	"Prometon"	"1610-18-0"	"C1(N=C(NC(C)C)N=C(N=1)OC)NC(C)C"
"N,N\-diisopropyl-6-(methylthio)-1,3,5-triazine-2,4-diamine"	"Prometryn"	"7287-19-6"	"CSc1nc(NC(C)C)nc(NC(C)C)n1"
"propyl [3-(dimethylamino)propyl]carbamate hydrochloride"	"Propamocarb hydrochloride"	"25606-41-1"	"O=C(NCCCN(C)C)OCCC.Cl"
"N-(3,4-dichlorophenyl)propanamide"	"Propanil"	"709-98-8"	"C1=C(Cl)C(Cl)=CC=C1NC(=O)CC"
"2-(4-tert-butylphenoxy)cyclohexyl prop-2-yn-1-yl sulfite"	"Propargite"	"2312-35-8"	"CC(C)(C)c1ccc(cc1)OC2CCCCC2OS(=O)OCC#C"
"6-chloro-N,N\-diisopropyl-1,3,5-triazine-2,4-diamine"	"Propazine"	"139-40-2"	"ClC1=NC(=NC(=N1)NC(C)C)NC(C)C"
"isopropyl (2E)-3-{[(ethylamino)(methoxy)phosphorothioyl]oxy}but-2-enoate"	"Propetamphos"	"31218-83-4"	"S=P(NCC)(OC)O/C(C)=C([H])/C(OC(C)C)=O"
"1-{[2-(2,4-dichlorophenyl)-4-propyl-1,3-dioxolan-2-yl]methyl}-1H-1,2,4-triazole"	"Propiconazole"	"60207-90-1"	"Clc1ccc(c(Cl)c1)C3(Cn2ncnc2)OCC(CCC)O3"
"2-[(1-methylethyl)oxy]phenyl methylcarbamate"	"Propoxur"	"114-26-1"	"CC(C)OC1=CC=CC=C1OC(=O)NC"
"sodium {[2-(methoxycarbonyl)phenyl]sulfonyl}[(4-methyl-5-oxo-3-propoxy-4,5-dihydro-1H-1,2,4-triazol-1-yl)carbonyl]azanide"	"Propoxycarbazone-sodium"	"181274-15-7"	"O=C([N-]S(=O)(C2=C(C(OC)=O)C=CC=C2)=O)N1N=C(OCCC)N(C)C1=O.[Na+]"
"3,5-dichloro-N-(1,1-dimethylprop-2-yn-1-yl)benzamide"	"Propyzamide"	"23950-58-5"	"CC(NC(=O)C1=CC(=CC(=C1)Cl)Cl)(C#C)C"
"N-[(4-methoxy-6-methyl-1,3,5-triazin-2-yl)carbamoyl]-2-(3,3,3-trifluoropropyl)benzenesulfonamide"	"Prosulfuron"	"94125-34-5"	"O=S(C1=C(CCC(F)(F)F)C=CC=C1)(NC(NC2=NC(OC)=NC(C)=N2)=O)=O"
"N-[(4-methoxy-6-methyl-1,3,5-triazin-2-yl)carbamoyl]-2-(3,3,3-trifluoropropyl)benzenesulfonamide"	"Prosulfuron"	"94125-34-5"	"O=S(C1=C(CCC(F)(F)F)C=CC=C1)(NC(NC2=NC(OC)=NC(C)=N2)=O)=O"
"N-[(4-methoxy-6-methyl-1,3,5-triazin-2-yl)carbamoyl]-2-(3,3,3-trifluoropropyl)benzenesulfonamide"	"Prosulfuron"	"94125-34-5"	"O=S(C1=C(CCC(F)(F)F)C=CC=C1)(NC(NC2=NC(OC)=NC(C)=N2)=O)=O"
"6-methyl-4-{[(1E)-pyridin-3-ylmethylene]amino}-4,5-dihydro-1,2,4-triazin-3(2H)-one"	"Pymetrozine"	"123312-89-0"	"O=C1NN=C(CN1/N=C/C2=CC=CN=C2)C"
"methyl [2-({[1-(4-chlorophenyl)-1H-pyrazol-3-yl]oxy}methyl)phenyl]methoxycarbamate"	"Pyraclostrobin"	"175013-18-0"	"ClC3=CC=C(C=C3)N(C=C2)N=C2OCC1=C(C=CC=C1)N(C(OC)=O)OC"
"ethyl {2-chloro-5-[4-chloro-5-(difluoromethoxy)-1-methyl-1H-pyrazol-3-yl]-4-fluorophenoxy}acetate"	"Pyraflufen-ethyl"	"129630-19-9"	"O=C(COC1=C(Cl)C=C(F)C(C2=NN(C)C(OC(F)F)=C2Cl)=C1)OCC"
"2-tert-butyl-5-[(4-tert-butylbenzyl)thio]-4-chloropyridazin-3(2H)-one"	"Pyridaben"	"96489-71-3"	"O=C1N(C(C)(C)C)N=CC(SCC2=CC=C(C(C)(C)C)C=C2)=C1Cl"
"4,6-dimethyl-N-phenylpyrimidin-2-amine"	"Pyrimethanil"	"53112-28-0"	"CC1=NC(NC2=CC=CC=C2)=NC(C)=C1"
"2-[1-methyl-2-(4-phenoxyphenoxy)ethoxy]pyridine"	"Pyriproxyfen"	"95737-68-1"	"CC(OC3=NC=CC=C3)COC2=CC=C(C=C2)OC1=CC=CC=C1"
"sodium 2-chloro-6-[(4,6-dimethoxypyrimidin-2-yl)thio]benzoate"	"Pyrithiobac-sodium"	"123343-16-8"	"ClC1=CC=CC(SC2=NC(OC)=CC(OC)=N2)=C1C([O-])=O.[Na+]"
"3,7-dichloroquinoline-8-carboxylic acid"	"Quinclorac"	"84087-01-4"	"ClC2=C(C(O)=O)C1=NC=C(Cl)C=C1C=C2"
"5,7-dichloro-4-(4-fluorophenoxy)quinoline"	"Quinoxyfen"	"124495-18-7"	"ClC2=C1C(OC3=CC=C(F)C=C3)=CC=NC1=CC(Cl)=C2"
"1,2,3,4,5-pentachloro-6-nitrobenzene"	"Quintozene"	"82-68-8"	"ClC1=C(C(=C(C(=C1Cl)Cl)Cl)Cl)[N+](=O)[O-]"
"ethyl 2-{4-[(6-chloroquinoxalin-2-yl)oxy]phenoxy}propanoate"	"Quizalofop-ethyl"	"76578-14-8"	"CCOC(=O)C(C)Oc1ccc(cc1)Oc2cnc3cc(Cl)ccc3n2"
"(5-benzyl-3-furyl)methyl 2,2-dimethyl-3-(2-methylprop-1-en-1-yl)cyclopropanecarboxylate"	"Resmethrin"	"10453-86-8"	"CC(C)=CC1C(C)(C)C1C(=O)OCC2=COC(CC3=CC=CC=C3)=C2"
"N-[(4,6-dimethoxypyrimidin-2-yl)carbamoyl]-3-(ethylsulfonyl)pyridine-2-sulfonamide"	"Rimsulfuron"	"122931-48-0"	"O=S(C1=NC=CC=C1S(CC)(=O)=O)(NC(NC2=NC(OC)=CC(OC)=N2)=O)=O"
"(2R,6aS,12aS)-2-isopropenyl-8,9-dimethoxy-1,2,12,12a-tetrahydrochromeno[3,4-b]furo[2,3-h]chromen-6(6aH)-one"	"Rotenone"	"83-79-4"	"O=C([C@](C(C=C4OC)=C(C=C4OC)OC3)([H])[C@]3([H])O2)C(C=C5)=C2C1=C5O[C@@H]([C@@](C)=C)C1"
"2-[1-(ethoxyimino)butyl]-5-[2-(ethylthio)propyl]-3-hydroxy-2-cyclohexen-1-one"	"Sethoxydim"	"74051-80-2"	"O=C1C(/C(CCC)=N/OCC)=C(O)CC(CC(SCC)C)C1"
"6-chloro-N,N\-diethyl-1,3,5-triazine-2,4-diamine"	"Simazine"	"122-34-9"	"ClC1=NC(=NC(=N1)NCC)NCC"
"3-(3,5-dichlorophenyl)-2-oxo-1-oxaspiro[4.5]dec-3-en-4-yl 2,2-dimethylbutanoate"	"Spirodiclofen"	"148477-71-8"	"O=C2OC1(C(OC(C(CC)(C)C)=O)=C2C3=CC(Cl)=CC(Cl)=C3)CCCCC1"
"N-[(8-tert-butyl-1,4-dioxaspiro[4.5]dec-2-yl)methyl]-N-ethylpropan-1-amine"	"Spiroxamine"	"118134-30-8"	"CC(C)(C)C(CC2)CCC12OC(CO1)CN(CCC)CC"
"N-{2,4-dichloro-5-[4-(difluoromethyl)-3-methyl-5-oxo-4,5-dihydro-1H-1,2,4-triazol-1-yl]phenyl}methanesulfonamide"	"Sulfentrazone"	"122836-35-5"	"O=S(NC1=C(Cl)C=C(Cl)C(N2N=C(C)N(C(F)F)C2=O)=C1)(C)=O"
"1,3,5-trichloro-1,3,5-triazinane-2,4,6-trione"	"Symclosene"	"87-90-1"	"O=C(N(Cl)C(N1Cl)=O)N(Cl)C1=O"
"(1,3-benzothiazol-2-ylthio)methyl thiocyanate"	"TCMTB"	"21564-17-0"	"N#CSCSC2=NC1=CC=CC=C1S2"
"N-tert-butyl-N\-(4-ethylbenzoyl)-3,5-dimethylbenzohydrazide"	"Tebufenozide"	"112410-23-8"	"O=C(N(C(C)(C)C)NC(C2=CC=C(CC)C=C2)=O)C1=CC(C)=CC(C)=C1"
"N-(4-tert-butylbenzyl)-4-chloro-3-ethyl-1-methyl-1H-pyrazole-5-carboxamide"	"Tebufenpyrad"	"119168-77-3"	"O=C(NCC2=CC=C(C(C)(C)C)C=C2)C1=C(Cl)C(CC)=NN1C"
"O-(2-tert-butylpyrimidin-5-yl) O-ethyl O-isopropyl thiophosphate"	"Tebupirimfos"	"96182-53-5"	"S=P(OCC)(OC1=CN=C(C(C)(C)C)N=C1)OC(C)C"
"N-(5-tert-butyl-1,3,4-thiadiazol-2-yl)-N,N\-dimethylurea"	"Tebuthiuron"	"34014-18-1"	"O=C(NC)N(C)c1nnc(s1)C(C)(C)C"
"2,3,5,6-tetrafluoro-4-methylbenzyl 3-[(1Z)-2-chloro-3,3,3-trifluoroprop-1-en-1-yl]-2,2-dimethylcyclopropanecarboxylate"	"Tefluthrin"	"79538-32-2"	"O=C(OCC2=C(F)C(F)=C(C)C(F)=C2F)C1C(C)(C)C1/C=C(Cl)/C(F)(F)F"
"2-[(1E)-N-{[(2E)-3-chloroprop-2-en-1-yl]oxy}propanimidoyl]-3-hydroxy-5-(tetrahydro-2H-pyran-4-yl)cyclohex-2-en-1-one"	"Tepraloxydim"	"149979-41-9"	"O=C1C(/C(CC)=N/OC/C=C/Cl)=C(O)CC(C2CCOCC2)C1"
"3-tert-butyl-5-chloro-6-methylpyrimidine-2,4(1H,3H)-dione"	"Terbacil"	"5902-51-2"	"O=C1NC(/C)=C(/Cl)C(=O)N1C(C)(C)C"
"1-[2-(2,4-dichlorophenyl)-3-(1,1,2,2-tetrafluoroethoxy)propyl]-1H-1,2,4-triazole"	"Tetraconazole"	"112281-77-3"	"ClC2=C(C=CC(Cl)=C2)C(COC(F)(F)C(F)F)CN1N=CN=C1"
"(1,3-dioxo-1,3,4,5,6,7-hexahydro-2H-isoindol-2-yl)methyl (1R,3R)-2,2-dimethyl-3-(2-methylprop-1-en-1-yl)cyclopropanecarboxylate"	"Tetramethrin"	"7696-12-0"	"O=C(C2=C1CCCC2)N(CO[C@@]([C@H]3C([C@@H]3C=C(C)/C)(C)C)=O)C1=O"
"2-(1,3-thiazol-4-yl)-1H-benzimidazole"	"Thiabendazole"	"148-79-8"	"N1C(=NC2=C1C=CC=C2)C3=CSC=N3"
"{(2Z)-3-[(6-chloropyridin-3-yl)methyl]-1,3-thiazolidin-2-ylidene}cyanamide"	"Thiacloprid"	"111988-49-9"	"ClC2=CC=C(C=N2)CN1/C(SCC1)=N/C#N"
"(4Z)-3-[(2-chloro-1,3-thiazol-5-yl)methyl]-5-methyl-N-nitro-1,3,5-oxadiazinan-4-imine"	"Thiamethoxam"	"153719-23-4"	"ClC(S2)=NC=C2CN1COCN(C)/C1=N/[N+]([O-])=O"
"methyl 2-(difluoromethyl)-5-(4,5-dihydro-1,3-thiazol-2-yl)-4-isobutyl-6-(trifluoromethyl)nicotinate"	"Thiazopyr"	"117718-60-2"	"O=C(OC)C1=C(CC(C)C)C(C2=NCCS2)=C(C(F)(F)F)N=C1C(F)F"
"1-phenyl-3-(1,2,3-thiadiazol-5-yl)urea"	"Thidiazuron"	"51707-55-2"	"O=C(NC2=CC=CC=C2)NC1=CN=NS1"
"S-(4-chlorobenzyl) diethylthiocarbamate"	"Thiobencarb"	"28249-77-6"	"Clc1ccc(CSC(=O)N(CC)CC)cc1"
"dimethyl N,N\-(thiobis((methylimino)carbonyloxy))bis(thioimidoacetate)"	"Thiodicarb"	"59669-26-0"	"O=C(O/N=C(C)/SC)N(C)SN(C(O/N=C(C)/SC)=O)C"
"dimethyl [1,2-phenylenebis(iminocarbonothioyl)]biscarbamate"	"Thiophanate-methyl"	"23564-05-8"	"S=C(Nc1ccccc1NC(=S)NC(=O)OC)NC(=O)OC"
"[dithiobis(carbonothioylnitrilo)]tetramethane"	"Thiram"	"137-26-8"	"S=C(N(C)C)SSC(=S)N(C)C"
"2-(N-ethoxypropanimidoyl)-3-hydroxy-5-mesitylcyclohex-2-en-1-one"	"Tralkoxydim"	"87820-88-0"	"O=C1C(C(CC)=NOCC)=C(O)CC(C2=C(C)C=C(C)C=C2C)C1"
"1-(4-chlorophenoxy)-3,3-dimethyl-1-(1H-1,2,4-triazol-1-yl)butan-2-one"	"Triadimefon"	"43121-43-3"	"CC(C)(C)C(=O)C(Oc1ccc(Cl)cc1)n2cncn2"
"1-(4-chlorophenoxy)-3,3-dimethyl-1-(1H-1,2,4-triazol-1-yl)butan-2-ol"	"Triadimenol"	"55219-65-3"	"OC(C(C)(C)C)C(N2N=CN=C2)OC1=CC=C(Cl)C=C1"
"S-(2,3,3-trichloroprop-2-en-1-yl) diisopropylthiocarbamate"	"Tri-allate"	"2303-17-5"	"CC(C)N(C(=O)SCC(Cl)=C(/Cl)Cl)C(C)C"
"2-(2-chloroethoxy)-N-{[(4-methoxy-6-methyl-1,3,5-triazin-2-yl)amino]carbonyl}benzenesulfonamide"	"Triasulfuron"	"82097-50-5"	"Cc2nc(NC(=O)NS(=O)(=O)c1ccccc1OCCCl)nc(OC)n2"
"methyl 2-[({[(4-methoxy-6-methyl-1,3,5-triazin-2-yl)(methyl)amino]carbonyl}amino)sulfonyl]benzoate"	"Tribenuron-methyl"	"101200-48-0"	"Cc1nc(nc(OC)n1)N(C)C(=O)NS(=O)(=O)c2ccccc2C(=O)OC"
"S,S,S-tributyl trithiophosphate"	"Tribufos"	"78-48-8"	"CCCCSP(=O)(SCCCC)SCCCC"
"dimethyl (2,2,2-trichloro-1-hydroxyethyl)phosphonate"	"Trichlorfon"	"52-68-6"	"OC(C(Cl)(Cl)Cl)P(=O)(OC)OC"
"[(3,5,6-trichloropyridin-2-yl)oxy]acetic acid"	"Triclopyr"	"55335-06-3"	"O=C(O)COC1=C(Cl)C=C(Cl)C(Cl)=N1"
"5-chloro-2-(2,4-dichlorophenoxy)phenol"	"Triclosan"	"3380-34-5"	"Clc2cc(Cl)ccc2Oc1ccc(Cl)cc1O"
"methyl (2E)-(methoxyimino)(2-{[({(1E)-1-[3-(trifluoromethyl)phenyl]ethylidene}amino)oxy]methyl}phenyl)acetate"	"Trifloxystrobin"	"141517-21-7"	"O=C(/C(C1=C(CON=C(C2=CC(C(F)(F)F)=CC=C2)/C)C=CC=C1)=N/OC)OC"
"sodium [(4,6-dimethoxypyrimidin-2-yl)carbamoyl]{[3-(2,2,2-trifluoroethoxy)pyridin-2-yl]sulfonyl}azanide"	"Trifloxysulfuron-sodium"	"199119-58-9"	"O=S(C1=NC=CC=C1OCC(F)(F)F)([N-]C(NC2=NC(OC)=CC(OC)=N2)=O)=O.[Na+]"
"4-chloro-N-[(1E)-1-(1H-imidazol-1-yl)-2-propoxyethylidene]-2-(trifluoromethyl)aniline"	"Triflumizole"	"68694-11-1"	"ClC2=CC(C(F)(F)F)=C(C=C2)/N=C(COCCC)/N1C=NC=C1"
"2,6-dinitro-N,N-dipropyl-4-(trifluoromethyl)aniline"	"Trifluralin"	"1582-09-8"	"O=[N+](C1=C(C(=CC(=C1)C(F)(F)F)[N+](=O)[O-])N(CCC)CCC)[O-]"
"methyl 2-[({[4-(dimethylamino)-6-(2,2,2-trifluoroethoxy)-1,3,5-triazin-2-yl]carbamoyl}amino)sulfonyl]-3-methylbenzoate"	"Triflusulfuron-methyl"	"126535-15-7"	"O=C(OC)C1=C(S(=O)(NC(NC2=NC(N(C)C)=NC(OCC(F)(F)F)=N2)=O)=O)C(C)=CC=C1"
"(5E)-5-(4-chlorobenzylidene)-2,2-dimethyl-1-(1H-1,2,4-triazol-1-ylmethyl)cyclopentanol"	"Triticonazole"	"131983-72-7"	"OC1(CN3N=CN=C3)C(C)(C)CCC1=C/C2=CC=C(Cl)C=C2"
"3-(3,5-dichlorophenyl)-5-methyl-5-vinyl-1,3-oxazolidine-2,4-dione"	"Vinclozolin"	"50471-44-8"	"N1(C(OC(C1=O)(C=C)C)=O)C2=CC(Cl)=CC(=C2)Cl"
"3,5-dichloro-N-(3-chloro-1-ethyl-1-methyl-2-oxopropyl)-4-methylbenzamide"	"Zoxamide"	"156052-68-5"	"O=C(NC(CC)(C)C(CCl)=O)C1=CC(Cl)=C(C)C(Cl)=C1"
