# Supplementary material for: Using Nuclear Receptor Activity to Stratify Hepatocarcinogens
Source: PLoS One. 2011 Feb 14;6(2):e14584. doi: 10.1371/journal.pone.0014584 (PMC3038857; doi:10.1371/journal.pone.0014584)
Supplement: Dataset S4 — Nuclear Receptor Groups for chemicals negative for any liver toxicity. (0.00 MB TXT) [file pone.0014584.s005.txt]

# Dataset 4 - Chemicals negative for liver toxicity
# Columns:
# synonym - Synonym for chemical
# casrn - CAS registry number for chemical 
# NRG - nuclear receptor activity group of chemical
# LDT - lowest dose tested in chronic feeding study in parts per million
# HDT - Highest dose tested in chronic feeding study in parts per million
"synonym","casrn","NRG","LDT","HDT"
"Ethalfluralin","55283-68-6","A",5,125
"Fenamiphos","22224-92-6","A",0.1,3.36
"Fenthion","55-38-9","A",0.07,1.8
"Isazofos","42509-80-8","A",0.01,15
"Propetamphos","31218-83-4","A",0.38,7.6
"Cyazofamid","120116-88-3","B",0.35,856
"Fenhexamid","126833-17-8","B",28,2070
"(Z,E)-Fenpyroximate","111812-58-9","C",0.4,8
"Rotenone","83-79-4","C",0.38,3.75
"Tebupirimfos","96182-53-5","C",0.06,2.37
"Coumaphos","56-72-4","D",0.05,1.7
"Cyfluthrin","68359-37-5","D",2.6,28.3
"Diclosulam","145701-21-9","D",5.1,410
"Disulfoton","298-04-4","D",0.04,0.65
"Endosulfan","115-29-7","D",0.1,3.8
"Ethoprop","13194-48-4","D",0.05,20
"Fenpropathrin","39515-41-8","D",1.93,24
"Oryzalin","19044-88-3","D",12.2,136
"Profenofos","41198-08-7","D",0.03,10
"Zoxamide","156052-68-5","D",51,1330
"Azinphos-methyl","86-50-0","E",0.25,3.11
"Chloridazon","1698-60-8","E",4,125
"Clopyralid","1702-17-6","E",15,1500
"Parathion-methyl","298-00-0","E",0.02,3.34
"Quinoxyfen","124495-18-7","E",5,80
"Atrazine","1912-24-9","F",0.5,50
"Bendiocarb","22781-23-3","F",0.35,9.21
"Chlorethoxyfos","54593-83-8","F",0,0.42
"Cycloate","1134-23-2","F",8,72
"Diethyltoluamide","134-62-3","F",10,400
"Ethametsulfuron methyl","97780-06-8","F",2.1,267
"Flumetsulam","98967-40-9","F",100,1000
"Flumioxazin","103361-09-7","F",1.8,43.6
"Metribuzin","21087-64-9","F",1.3,53.6
"Molinate","2212-67-1","F",0.3,35
"Pyridaben","96489-71-3","F",0.16,6.52
"Pyriproxyfen","95737-68-1","F",5.42,183
"Spiroxamine","118134-30-8","F",0.61,43
"Anilazine","101-05-3","G",2.3,120
"Boric acid","10043-35-3","G","NA","NA"
"Cacodylic acid","75-60-5","G",0.14,8
"Cyanamide","420-04-2","G",1,7.5
"Cyromazine","66215-27-8","G",1.5,150
"Dicamba","1918-00-9","G",2.5,125
"Difenzoquat metilsulfate","43222-48-6","G",5,250
"Fluroxypyr","69377-81-7","G",100,1000
"Foramsulfuron","173159-57-4","G",4.5,1140
"Formetanate hydrochloride","23422-53-9","G",0.45,15
"Halosulfuron-methyl","100784-20-1","G",0.44,225
"Imazapic","104098-48-8","G",253,1240
"Imazaquin","81335-37-7","G",50,500
"Imidacloprid","138261-41-3","G",5.7,144
"MCPA","94-74-6","G",1.1,23
"Mepiquat chloride","24307-26-4","G",13,370
"Metsulfuron-methyl","74223-64-6","G",0.25,250
"Oxamyl","23135-22-0","G",0.99,11.1
"Prohexadione-calcium","127277-53-6","G",18.5,1180
"Propamocarb hydrochloride","25606-41-1","G",10.4,871
"Propoxycarbazone-sodium","181274-15-7","G",43,1050
"Quinclorac","84087-01-4","G",56,757
"Trifloxysulfuron-sodium","199119-58-9","G",1.89,500
